# Supplementary material for: Synthesis and redox behavior of Si–Si dimeric 9-methylsilafluorene
Source: Dalton Trans. 2025 Mar 14;54(15):6167–73. doi: 10.1039/d5dt00097a (PMC12039317; doi:10.1039/d5dt00097a)
Supplement: DT-054-D5DT00097A-s002 [file DT-054-D5DT00097A-s002.xyz]

50
BisSiFMe Ee=-1582.879919 Eh ZPE=0.395578 Eh
C     0.070552791351      2.546507895770      0.001266104473
C     1.985245638640      0.520760948242      2.727072556461
C     1.983645057910      0.521941332846     -2.726652964179
C     2.088432079987      0.488840518730      1.340014437874
C     2.087676390109      0.489499371146     -1.339672023250
C     3.072618698404      0.170194238574      3.523348123886
C     3.070536322563      0.171693643637     -3.523728470345
C     3.304004544508      0.090376172884      0.740089005137
C     3.303578423617      0.090715969355     -0.740638120138
C     4.268566640332     -0.223579533354      2.927578487850
C     4.266836845641     -0.222333126496     -2.928836116502
C     4.387702434758     -0.266202240938      1.542815732592
C     4.386794991801     -0.265545683082     -1.544161753203
C    -0.070541053189     -2.546445990436      0.001215588638
C    -1.985200704675     -0.520622440095      2.727067441391
C    -1.983600363456     -0.521806964246     -2.726666288512
C    -2.088412626382     -0.488786966454      1.340009830714
C    -2.087654578769     -0.489434652262     -1.339686780083
C    -3.072593674813     -0.170128640482      3.523346922984
C    -3.070518724887     -0.171647560578     -3.523738616384
C    -3.304027642179     -0.090453577992      0.740085969539
C    -3.303603202845     -0.090797781937     -0.740645824705
C    -4.268589768361      0.223499233981      2.927577246762
C    -4.266875065580      0.222212360716     -2.928843457872
C    -4.387750640822      0.266047949911      1.542812844416
C    -4.386853840184      0.265362309709     -1.544166494661
H     0.556150276596     -2.686227894227      0.884867044732
H     0.556531725373     -2.686691218068     -0.882090370024
H     0.848260387311      3.313011132690      0.001309228417
H     1.054833916023      0.818554860999      3.197207635331
H     1.052928541690      0.819882733250     -3.196105164386
H     2.989612292363      0.200859079501      4.602832703676
H     2.986874119030      0.202780731643     -4.603151792146
H     5.113838929427     -0.499429164354      3.546230528414
H     5.111731212079     -0.497949633509     -3.548109074904
H     5.325653921031     -0.576193467262      1.099420616421
H     5.325002709907     -0.575763328168     -1.101461707141
H    -0.556125574011      2.686271154075      0.884930647901
H    -0.556530864593      2.686774615961     -0.882028566729
H    -0.848247609629     -3.312951077024      0.001250871528
H    -1.054747370995     -0.818291516484      3.197201130795
H    -1.052844382904     -0.819624469458     -3.196119808665
H    -2.989561290909     -0.200725758977      4.602833052151
H    -2.986841087777     -0.202683890750     -4.603161989673
H    -5.113875559212      0.499306728321      3.546230754930
H    -5.111794949111      0.497754977142     -3.548116567653
H    -5.325733310654      0.575947116580      1.099418922873
H    -5.325101763337      0.575457474437     -1.101463483714
Si    0.823508939386      0.829366952869      0.000611124010
Si   -0.823492180566     -0.829302926334      0.000600880974
50
BisSiFMe_Anion Ee=-1582.941427 Eh ZPE=0.389790 Eh
C     0.036134788365      2.517084830462      0.001221737557
C     2.018969974636      0.527612370211      2.725151699416
C     2.017575730018      0.529255089303     -2.724754512633
C     2.118317023450      0.511041459309      1.330723425464
C     2.117592242429      0.511706405204     -1.330387450887
C     3.094071039980      0.167039591162      3.526288503650
C     3.092344520906      0.169387146175     -3.526658297086
C     3.351261833748      0.101272346054      0.728563478300
C     3.350895060629      0.101752408216     -0.729117083501
C     4.300402561757     -0.239239177026      2.929974714439
C     4.299012847729     -0.237139438040     -2.931213178037
C     4.423096475612     -0.274985413606      1.549584941232
C     4.422374020181     -0.273808144143     -1.550911571727
C    -0.035780336979     -2.516569696316      0.001209543267
C    -2.018975584930     -0.527461682422      2.725162087501
C    -2.017561986452     -0.529152071219     -2.724749238417
C    -2.118286779895     -0.510851998119      1.330731557887
C    -2.117553307081     -0.511537811970     -1.330380001562
C    -3.094184361595     -0.167163354168      3.526286058409
C    -3.092413735161     -0.169509862532     -3.526644479903
C    -3.351305160627     -0.101316883399      0.728567015398
C    -3.350924189386     -0.101790452288     -0.729113068753
C    -4.300574638082      0.238921254000      2.929963552525
C    -4.299141665194      0.236850099129     -2.931200169405
C    -4.423231257399      0.274712163755      1.549573736605
C    -4.422487862990      0.273544510296     -1.550895698642
H     0.599089775837     -2.629593671707      0.884080023291
H     0.599434796071     -2.630028462302     -0.881361725249
H     0.778456702342      3.318812646090      0.001004143623
H     1.086837774973      0.825760602303      3.194937978943
H     1.085218426706      0.827672178546     -3.193890769093
H     3.005154599316      0.194240059381      4.605912181663
H     3.002901551381      0.197350628497     -4.606218996733
H     5.139434266447     -0.528120105727      3.552087009129
H     5.137786117856     -0.525470074268     -3.553923383781
H     5.360333945582     -0.596679103960      1.109585520414
H     5.359869456855     -0.595646834076     -1.111586772461
H    -0.598491930497      2.630272151108      0.884245314864
H    -0.599281258363      2.630548048875     -0.881202291194
H    -0.777985114704     -3.318408465612      0.001244435627
H    -1.086810680369     -0.825482473860      3.194960249253
H    -1.085167724842     -0.827450061982     -3.193889995184
H    -3.005307066631     -0.194425716982      4.605908094963
H    -3.002996632936     -0.197525925418     -4.606205084793
H    -5.139682791534      0.527613403321      3.552061633371
H    -5.137978443509      0.525013443563     -3.553907878749
H    -5.360519322100      0.596235431964      1.109557553863
H    -5.360025524519      0.595248315189     -1.111551413401
Si    0.854513897684      0.819357693757      0.000584438802
Si   -0.854412074716     -0.818947394724      0.000592431735
50
BisSiFMe_Cation Ee=-1582.661799 Eh ZPE=0.395434 Eh
C    -0.058511000000     -2.554039000000     -0.002997000000
C    -1.986281000000     -0.537086000000      2.714100000000
C    -1.989329000000     -0.532619000000     -2.714971000000
C    -2.080789000000     -0.496648000000      1.333426000000
C    -2.082319000000     -0.494532000000     -1.334117000000
C    -3.081840000000     -0.183551000000      3.503428000000
C    -3.085668000000     -0.177455000000     -3.502481000000
C    -3.304482000000     -0.084904000000      0.728056000000
C    -3.305283000000     -0.083641000000     -0.726696000000
C    -4.281928000000      0.224321000000      2.908801000000
C    -4.285002000000      0.229679000000     -2.905834000000
C    -4.398787000000      0.277148000000      1.533536000000
C    -4.400374000000      0.280100000000     -1.530354000000
C     0.058692000000      2.554337000000     -0.003036000000
C     1.986354000000      0.537357000000      2.714114000000
C     1.989369000000      0.532818000000     -2.714951000000
C     2.080821000000      0.496829000000      1.333438000000
C     2.082351000000      0.494684000000     -1.334110000000
C     3.081851000000      0.183596000000      3.503425000000
C     3.085647000000      0.177480000000     -3.502467000000
C     3.304417000000      0.084774000000      0.728057000000
C     3.305223000000      0.083526000000     -0.726687000000
C     4.281824000000     -0.224614000000      2.908788000000
C     4.284909000000     -0.229885000000     -2.905823000000
C     4.398642000000     -0.277536000000      1.533530000000
C     4.400256000000     -0.280384000000     -1.530348000000
H    -0.568684000000      2.691437000000      0.880385000000
H    -0.567575000000      2.690185000000     -0.887436000000
H    -0.835621000000     -3.320513000000     -0.003087000000
H    -1.064025000000     -0.842860000000      3.193058000000
H    -1.067661000000     -0.837764000000     -3.195459000000
H    -3.005061000000     -0.222353000000      4.582722000000
H    -3.010067000000     -0.214369000000     -4.581923000000
H    -5.122358000000      0.499325000000      3.532822000000
H    -5.126029000000      0.505997000000     -3.528467000000
H    -5.331253000000      0.594314000000      1.086582000000
H    -5.332275000000      0.596757000000     -1.081864000000
H     0.568833000000     -2.691107000000      0.880452000000
H     0.567816000000     -2.689845000000     -0.887366000000
H     0.835854000000      3.320760000000     -0.003076000000
H     1.064169000000      0.843335000000      3.193081000000
H     1.067745000000      0.838109000000     -3.195428000000
H     3.005097000000      0.222441000000      4.582717000000
H     3.010060000000      0.214430000000     -4.581910000000
H     5.122197000000     -0.499810000000      3.532798000000
H     5.125895000000     -0.506326000000     -3.528452000000
H     5.331018000000     -0.594948000000      1.086566000000
H     5.332097000000     -0.597207000000     -1.081854000000
Si   -0.809742000000     -0.843315000000     -0.001346000000
Si    0.809809000000      0.843571000000     -0.001344000000
25
SiFMe_Doublet Ee=-791.380117 Eh ZPE=0.196461 Eh
C     0.478205000000      0.135519000000     -1.347852000000
C     0.494884000000      0.130219000000      1.337515000000
C     0.578233000000      0.124491000000     -2.738226000000
C     0.611847000000      0.114282000000      2.726537000000
C     3.307103000000     -0.673408000000     -0.024284000000
C    -0.518739000000     -0.019201000000      3.525876000000
C    -0.561929000000     -0.007041000000     -3.524193000000
C    -0.786612000000      0.018227000000      0.741982000000
C    -0.795755000000      0.020745000000     -0.736967000000
C    -1.777861000000     -0.121855000000      2.936401000000
C    -1.813638000000     -0.112992000000     -2.919626000000
C    -1.933235000000     -0.098281000000     -1.533942000000
C    -1.914387000000     -0.102354000000      1.552350000000
H     1.547273000000      0.218708000000     -3.215068000000
H     1.586673000000      0.206230000000      3.191881000000
H     3.043725000000     -1.735135000000     -0.022208000000
H     3.903162000000     -0.463262000000     -0.913945000000
H     3.917066000000     -0.463170000000      0.855856000000
H    -0.422710000000     -0.039490000000      4.604423000000
H    -0.479113000000     -0.023173000000     -4.603887000000
H    -2.658405000000     -0.219150000000      3.559448000000
H    -2.701663000000     -0.209368000000     -3.532119000000
H    -2.914149000000     -0.187827000000     -1.084227000000
H    -2.900743000000     -0.189103000000      1.114231000000
Si    1.746776000000      0.364812000000     -0.012523000000
25
SiFMe_Anion Ee=-791.494691 Eh ZPE=0.194878 Eh
C     0.526052000000      0.306501000000     -1.321965000000
C     0.541901000000      0.301707000000      1.312151000000
C     0.616301000000      0.281372000000     -2.716839000000
C     0.648677000000      0.271770000000      2.705785000000
C     3.019802000000     -0.788354000000     -0.022632000000
C    -0.452787000000      0.006068000000      3.513316000000
C    -0.494640000000      0.018220000000     -3.512162000000
C    -0.732029000000      0.058375000000      0.737257000000
C    -0.740842000000      0.060975000000     -0.732735000000
C    -1.705837000000     -0.206986000000      2.933558000000
C    -1.740634000000     -0.197221000000     -2.918222000000
C    -1.863769000000     -0.169957000000     -1.534859000000
C    -1.845411000000     -0.174936000000      1.551874000000
H     1.572046000000      0.473590000000     -3.196691000000
H     1.610087000000      0.462149000000      3.174950000000
H     2.474926000000     -1.738424000000     -0.019118000000
H     3.662568000000     -0.768521000000     -0.908240000000
H     3.678471000000     -0.770712000000      0.851178000000
H    -0.343818000000     -0.027654000000      4.591731000000
H    -0.398610000000     -0.011423000000     -4.591914000000
H    -2.568977000000     -0.398180000000      3.560546000000
H    -2.611117000000     -0.386697000000     -3.535511000000
H    -2.835420000000     -0.342115000000     -1.085366000000
H    -2.822382000000     -0.344990000000      1.113318000000
Si    1.841448000000      0.753868000000     -0.011975000000
25
SiFMe_Cation Ee=-791.220486 Eh ZPE=0.197411 Eh
C     0.430545900396     -0.156532363996     -1.358796429126
C     0.447834009390     -0.159482861657      1.349201354052
C     0.556929206449     -0.162815116760     -2.745915737915
C     0.591804749235     -0.168697030287      2.734629182982
C     3.448176128698     -0.414672848035     -0.026506667349
C    -0.541069794168     -0.088136195558      3.538103129737
C    -0.585991980018     -0.080509200896     -3.534864177536
C    -0.836370959983     -0.067959068202      0.748335635751
C    -0.845894784621     -0.066300724918     -0.741567461112
C    -1.798204389163      0.000496368069      2.950203386402
C    -1.835568220752      0.006914090595     -2.930950683508
C    -1.973330501464      0.014479163082     -1.540173437805
C    -1.953553109084      0.011045834253      1.561286385916
H     1.533439098358     -0.230969984299     -3.208403380568
H     1.574132138554     -0.237648602187      3.184532390322
H     3.694618828518     -1.481558257508     -0.075128538700
H     3.870787709229      0.075743841252     -0.905213355517
H     3.881461827594      0.000306527982      0.884745002834
H    -0.444819531509     -0.093947407916      4.615643234149
H    -0.503304368252     -0.084029172580     -4.613541595663
H    -2.677881748592      0.063141667570      3.578368352507
H    -2.723116864892      0.070959583713     -3.547797160871
H    -2.960770826719      0.083570296520     -1.103728507624
H    -2.946323640433      0.080958395342      1.137351401545
Si    1.632476323227     -0.245934023581     -0.012378362905
