# Supplementary material for: Synthesis and redox behavior of Si–Si dimeric 9-methylsilafluorene
Source: Dalton Trans. 2025 Mar 14;54(15):6167–73. doi: 10.1039/d5dt00097a (PMC12039317; doi:10.1039/d5dt00097a)
Supplement: DT-054-D5DT00097A-s003 [file DT-054-D5DT00097A-s003.cif]

# Supplementary Information (SI) for Dalton Transactions.
# This journal is © The Royal Society of Chemistry 2025

####################################################################### 
# 
# This file contains crystal structure data downloaded from the 
# Cambridge Structural Database (CSD) hosted by the Cambridge 
# Crystallographic Data Centre (CCDC).
# 
# Full information about CCDC data access policies and citation 
# guidelines are available at http://www.ccdc.cam.ac.uk/access/V1 
# 
# Audit and citation data items may have been added by the CCDC. 
# Please retain this information to preserve the provenance of 
# this file and to allow appropriate attribution of the data. 
# 
#######################################################################

data_1
_database_code_depnum_ccdc_archive 'CCDC 2365220'
loop_
_audit_author_name
_audit_author_address
'Maxime Siegler'
;Johns Hopkins University
United States of America
;
_audit_update_record             
;
2024-06-24 deposited with the CCDC.	2025-03-13 downloaded from the CCDC.
;

_audit_creation_method           SHELXL-2019/3
_shelx_SHELXL_version_number     2019/3
_chemical_name_systematic        ?
_chemical_name_common            ?
_chemical_melting_point          ?
_chemical_formula_moiety         'C26 H22 Si2'
_chemical_formula_sum            'C26 H22 Si2'
_chemical_formula_weight         390.61

loop_
_atom_type_symbol
_atom_type_description
_atom_type_scat_dispersion_real
_atom_type_scat_dispersion_imag
_atom_type_scat_source
C C 0.0181 0.0091 'International Tables Vol C Tables 4.2.6.8 and 6.1.1.4'
H H 0.0000 0.0000 'International Tables Vol C Tables 4.2.6.8 and 6.1.1.4'
Si Si 0.2541 0.3302 'International Tables Vol C Tables 4.2.6.8 and 6.1.1.4'

_space_group_crystal_system      monoclinic
_space_group_IT_number           9
_space_group_name_H-M_alt        'C c'
_space_group_name_Hall           'C -2yc'

_shelx_space_group_comment       
;
The symmetry employed for this shelxl refinement is uniquely defined
by the following loop, which should always be used as a source of
symmetry information in preference to the above space-group names.
They are only intended as comments.
;

loop_
_space_group_symop_operation_xyz
'x, y, z'
'x, -y, z+1/2'
'x+1/2, y+1/2, z'
'x+1/2, -y+1/2, z+1/2'

_cell_length_a                   18.4395(8)
_cell_length_b                   14.6169(5)
_cell_length_c                   17.3824(7)
_cell_angle_alpha                90
_cell_angle_beta                 112.872(5)
_cell_angle_gamma                90
_cell_volume                     4316.7(3)
_cell_formula_units_Z            8
_cell_measurement_temperature    110(2)
_cell_measurement_reflns_used    6031
_cell_measurement_theta_min      5.1970
_cell_measurement_theta_max      70.0620

_exptl_crystal_description       'small irregular plate'
_exptl_crystal_colour            colorless
_exptl_crystal_density_meas      ?
_exptl_crystal_density_method    ?
_exptl_crystal_density_diffrn    1.202
_exptl_crystal_F_000             1648
_exptl_transmission_factor_min   ?
_exptl_transmission_factor_max   ?
_exptl_crystal_size_max          0.058
_exptl_crystal_size_mid          0.052
_exptl_crystal_size_min          0.013
_exptl_absorpt_coefficient_mu    1.537
_shelx_estimated_absorpt_T_min   ?
_shelx_estimated_absorpt_T_max   ?
_exptl_absorpt_correction_type   analytical
_exptl_absorpt_correction_T_min  0.933
_exptl_absorpt_correction_T_max  0.982
_exptl_absorpt_process_details   
;
CrysAlisPro 1.171.42.95a (Rigaku Oxford Diffraction, 2023)
Analytical numeric absorption correction using a multifaceted crystal
model based on expressions derived by R.C. Clark & J.S. Reid.
(Clark, R. C. & Reid, J. S. (1995). Acta Cryst. A51, 887-897)
Empirical absorption correction using spherical harmonics,
implemented in SCALE3 ABSPACK scaling algorithm.
;
_oxdiff_exptl_absorpt_empirical_full_min 0.812
_oxdiff_exptl_absorpt_empirical_full_max 1.599
_oxdiff_exptl_absorpt_empirical_details 
;
Empirical correction (ABSPACK) includes:
- Absorption correction using spherical harmonics
- Frame scaling
- Detector area scaling
- B-factor correction
;
_exptl_absorpt_special_details   ?
_diffrn_ambient_temperature      110(2)
_diffrn_radiation_wavelength     1.54178
_diffrn_radiation_type           CuK\a
_diffrn_source                   'Rotating-anode X-ray tube'
_diffrn_radiation_monochromator  mirror
_diffrn_measurement_device       'four-circle diffractometer'
_diffrn_measurement_device_type  'XtaLAB Synergy R, HyPix'
_diffrn_detector                 'Hybrid Pixel Array Detector'
_diffrn_detector_type            HyPix
_diffrn_measurement_method       '\w scans'
_diffrn_detector_area_resol_mean 10.0000
_diffrn_reflns_number            33758
_diffrn_reflns_av_unetI/netI     0.0475
_diffrn_reflns_av_R_equivalents  0.0612
_diffrn_reflns_limit_h_min       -22
_diffrn_reflns_limit_h_max       22
_diffrn_reflns_limit_k_min       -18
_diffrn_reflns_limit_k_max       18
_diffrn_reflns_limit_l_min       -21
_diffrn_reflns_limit_l_max       13
_diffrn_reflns_theta_min         3.989
_diffrn_reflns_theta_max         71.880
_diffrn_reflns_theta_full        67.679
_diffrn_measured_fraction_theta_max 1.000
_diffrn_measured_fraction_theta_full 1.000
_diffrn_reflns_Laue_measured_fraction_max 1.000
_diffrn_reflns_Laue_measured_fraction_full 1.000
_diffrn_reflns_point_group_measured_fraction_max 0.787
_diffrn_reflns_point_group_measured_fraction_full 0.794
_reflns_number_total             6670
_reflns_number_gt                5529
_reflns_threshold_expression     'I > 2\s(I)'
_reflns_Friedel_coverage         0.573
_reflns_Friedel_fraction_max     0.574
_reflns_Friedel_fraction_full    0.588

_reflns_special_details          
;
 Reflections were merged by SHELXL according to the crystal
 class for the calculation of statistics and refinement.
 
 _reflns_Friedel_fraction is defined as the number of unique
 Friedel pairs measured divided by the number that would be
 possible theoretically, ignoring centric projections and
 systematic absences. Completness statistics refer to single and
 composite reflections containing twin component 1 only.
;

_computing_data_collection       'CrysAlisPro 1.171.42.49 (Rigaku OD, 2022)'
_computing_cell_refinement       'CrysAlisPro 1.171.42.49 (Rigaku OD, 2022)'
_computing_data_reduction        'CrysAlisPro 1.171.42.49 (Rigaku OD, 2022)'
_computing_structure_solution    'SHELXT-2018/2 (Sheldrick, 2018)'
_computing_structure_refinement  'SHELXL-2019/3 (Sheldrick, 2018)'
_computing_molecular_graphics    'SHELXTL v6.10 (Sheldrick, 2008)'
_computing_publication_material  'SHELXTL v6.10 (Sheldrick, 2008)'
_refine_special_details          
'Refined as a 2-component inversion twin.,The structure is disordered.  The two crystallographically independent molecules are disordered over two orientations (as both orientations can have very similar space-filling requirements in the crystal), and the major components of the disorder refine to 0.7217(19) and 0.8469(19).  The structure is racemically twinned, and the BASF scale factor refines to 0.47(6).'
_refine_ls_structure_factor_coef Fsqd
_refine_ls_matrix_type           full
_refine_ls_weighting_scheme      calc
_refine_ls_weighting_details     
'w=1/[\s^2^(Fo^2^)+(0.0585P)^2^+0.8913P] where P=(Fo^2^+2Fc^2^)/3'
_atom_sites_solution_primary     direct
_atom_sites_solution_secondary   difmap
_atom_sites_solution_hydrogens   geom
_refine_ls_hydrogen_treatment    constr
_refine_ls_extinction_method     none
_refine_ls_extinction_coef       .
_refine_ls_abs_structure_details 
;
 Refined as an inversion twin.
;
_refine_ls_abs_structure_Flack   0.47(6)
_chemical_absolute_configuration .
_refine_ls_number_reflns         6670
_refine_ls_number_parameters     852
_refine_ls_number_restraints     1996
_refine_ls_R_factor_all          0.0572
_refine_ls_R_factor_gt           0.0425
_refine_ls_wR_factor_ref         0.1081
_refine_ls_wR_factor_gt          0.1005
_refine_ls_goodness_of_fit_ref   1.022
_refine_ls_restrained_S_all      0.941
_refine_ls_shift/su_max          0.000
_refine_ls_shift/su_mean         0.000

loop_
_atom_site_label
_atom_site_type_symbol
_atom_site_fract_x
_atom_site_fract_y
_atom_site_fract_z
_atom_site_U_iso_or_equiv
_atom_site_adp_type
_atom_site_occupancy
_atom_site_site_symmetry_order
_atom_site_calc_flag
_atom_site_refinement_flags_posn
_atom_site_refinement_flags_adp
_atom_site_refinement_flags_occupancy
_atom_site_disorder_assembly
_atom_site_disorder_group
C1A C 0.1821(3) 0.9853(3) 0.3784(3) 0.0337(10) Uani 0.7217(19) 1 d D U P A 1
C2A C 0.1003(4) 0.9800(3) 0.3421(4) 0.0455(13) Uani 0.7217(19) 1 d D U P A 1
H2A H 0.071852 0.954611 0.372303 0.055 Uiso 0.7217(19) 1 calc R U P A 1
C3A C 0.0600(6) 1.0125(5) 0.2602(5) 0.0526(19) Uani 0.7217(19) 1 d D U P A 1
H3A H 0.004215 1.009117 0.234878 0.063 Uiso 0.7217(19) 1 calc R U P A 1
C4A C 0.1019(6) 1.0494(6) 0.2168(7) 0.0496(16) Uani 0.7217(19) 1 d D U P A 1
H4A H 0.074216 1.071323 0.161622 0.059 Uiso 0.7217(19) 1 calc R U P A 1
C5A C 0.1835(6) 1.0551(5) 0.2520(6) 0.0397(14) Uani 0.7217(19) 1 d D U P A 1
H5A H 0.211256 1.080608 0.221120 0.048 Uiso 0.7217(19) 1 calc R U P A 1
C6A C 0.2242(4) 1.0230(3) 0.3329(4) 0.0339(11) Uani 0.7217(19) 1 d D U P A 1
C7A C 0.3100(4) 1.0238(3) 0.3765(4) 0.0321(11) Uani 0.7217(19) 1 d D U P A 1
C8A C 0.3648(5) 1.0552(4) 0.3452(6) 0.0414(13) Uani 0.7217(19) 1 d D U P A 1
H8A H 0.347142 1.078038 0.289746 0.050 Uiso 0.7217(19) 1 calc R U P A 1
C9A C 0.4450(5) 1.0532(5) 0.3945(6) 0.0496(14) Uani 0.7217(19) 1 d D U P A 1
H9A H 0.481517 1.074636 0.372259 0.060 Uiso 0.7217(19) 1 calc R U P A 1
C10A C 0.4719(5) 1.0209(4) 0.4743(5) 0.0498(17) Uani 0.7217(19) 1 d D U P A 1
H10A H 0.526742 1.020277 0.507490 0.060 Uiso 0.7217(19) 1 calc R U P A 1
C11A C 0.4198(4) 0.9893(3) 0.5066(4) 0.0467(14) Uani 0.7217(19) 1 d D U P A 1
H11A H 0.439094 0.966256 0.562023 0.056 Uiso 0.7217(19) 1 calc R U P A 1
C12A C 0.3389(4) 0.9902(3) 0.4599(4) 0.0365(11) Uani 0.7217(19) 1 d D U P A 1
C13A C 0.2404(9) 1.0276(6) 0.5695(7) 0.053(2) Uani 0.7217(19) 1 d D U P A 1
H13A H 0.239467 1.092451 0.554795 0.080 Uiso 0.7217(19) 1 calc R U P A 1
H13B H 0.284307 1.016418 0.622957 0.080 Uiso 0.7217(19) 1 calc R U P A 1
H13C H 0.190788 1.011360 0.574253 0.080 Uiso 0.7217(19) 1 calc R U P A 1
Si1 Si 0.25329(16) 0.95647(10) 0.48672(15) 0.0333(4) Uani 0.7217(19) 1 d D U P
A 1
Si2 Si 0.25315(16) 0.80132(10) 0.51747(15) 0.0313(3) Uani 0.7217(19) 1 d D U P
A 1
C1B C 0.1666(3) 0.7652(3) 0.5413(3) 0.0317(10) Uani 0.7217(19) 1 d D U P A 1
C2B C 0.0858(4) 0.7649(3) 0.4920(4) 0.0410(12) Uani 0.7217(19) 1 d D U P A 1
H2B H 0.067341 0.785757 0.435846 0.049 Uiso 0.7217(19) 1 calc R U P A 1
C3B C 0.0325(5) 0.7339(4) 0.5253(6) 0.0444(16) Uani 0.7217(19) 1 d D U P A 1
H3B H -0.022238 0.733589 0.491638 0.053 Uiso 0.7217(19) 1 calc R U P A 1
C4B C 0.0593(7) 0.7035(5) 0.6076(6) 0.0453(13) Uani 0.7217(19) 1 d D U P A 1
H4B H 0.022589 0.682582 0.629660 0.054 Uiso 0.7217(19) 1 calc R U P A 1
C5B C 0.1396(6) 0.7034(5) 0.6580(6) 0.0372(13) Uani 0.7217(19) 1 d D U P A 1
H5B H 0.157924 0.683153 0.714349 0.045 Uiso 0.7217(19) 1 calc R U P A 1
C6B C 0.1925(5) 0.7338(4) 0.6235(5) 0.0323(11) Uani 0.7217(19) 1 d D U P A 1
C7B C 0.2793(5) 0.7324(3) 0.6697(5) 0.0299(11) Uani 0.7217(19) 1 d D U P A 1
C8B C 0.3190(7) 0.6978(5) 0.7500(6) 0.0382(12) Uani 0.7217(19) 1 d D U P A 1
H8B H 0.290061 0.671882 0.779513 0.046 Uiso 0.7217(19) 1 calc R U P A 1
C9B C 0.4003(7) 0.7010(5) 0.7870(6) 0.0431(14) Uani 0.7217(19) 1 d D U P A 1
H9B H 0.427026 0.677327 0.841693 0.052 Uiso 0.7217(19) 1 calc R U P A 1
C10B C 0.4429(6) 0.7386(4) 0.7443(5) 0.0443(17) Uani 0.7217(19) 1 d D U P A 1
H10B H 0.498711 0.740436 0.769818 0.053 Uiso 0.7217(19) 1 calc R U P A 1
C11B C 0.4042(4) 0.7735(4) 0.6646(4) 0.0401(12) Uani 0.7217(19) 1 d D U P A 1
H11B H 0.433927 0.799779 0.636148 0.048 Uiso 0.7217(19) 1 calc R U P A 1
C12B C 0.3230(3) 0.7707(3) 0.6259(3) 0.0327(10) Uani 0.7217(19) 1 d D U P A 1
C13B C 0.2664(7) 0.7306(6) 0.4355(5) 0.0431(18) Uani 0.7217(19) 1 d D U P A 1
H13D H 0.285735 0.669880 0.458140 0.065 Uiso 0.7217(19) 1 calc R U P A 1
H13E H 0.304627 0.760047 0.417080 0.065 Uiso 0.7217(19) 1 calc R U P A 1
H13F H 0.215882 0.724449 0.387997 0.065 Uiso 0.7217(19) 1 calc R U P A 1
C1E C 0.1788(8) 0.9331(9) 0.3475(8) 0.040(2) Uani 0.2783(19) 1 d D U P A 2
C2E C 0.0972(8) 0.9283(10) 0.3107(9) 0.047(3) Uani 0.2783(19) 1 d D U P A 2
H2E H 0.070852 0.883028 0.329449 0.056 Uiso 0.2783(19) 1 calc R U P A 2
C3E C 0.0528(14) 0.9878(13) 0.2472(11) 0.048(3) Uani 0.2783(19) 1 d D U P A 2
H3E H -0.002940 0.982959 0.223213 0.057 Uiso 0.2783(19) 1 calc R U P A 2
C4E C 0.0904(16) 1.0538(16) 0.2196(16) 0.0496(16) Uani 0.2783(19) 1 d D U P A 2
H4E H 0.060576 1.094621 0.176387 0.059 Uiso 0.2783(19) 1 calc R U P A 2
C5E C 0.1722(15) 1.0605(16) 0.2549(13) 0.0397(14) Uani 0.2783(19) 1 d D U P A 2
H5E H 0.197662 1.106072 0.235456 0.048 Uiso 0.2783(19) 1 calc R U P A 2
C6E C 0.2172(9) 1.0011(10) 0.3188(10) 0.0339(11) Uani 0.2783(19) 1 d D U P A 2
C7E C 0.3030(9) 0.9998(9) 0.3593(9) 0.0321(11) Uani 0.2783(19) 1 d D U P A 2
C8E C 0.3499(12) 1.0591(12) 0.3362(13) 0.0414(13) Uani 0.2783(19) 1 d D U P A 2
H8E H 0.327523 1.099586 0.290226 0.050 Uiso 0.2783(19) 1 calc R U P A 2
C9E C 0.4286(13) 1.0574(14) 0.3812(12) 0.0496(14) Uani 0.2783(19) 1 d D U P A 2
H9E H 0.461536 1.097434 0.366222 0.060 Uiso 0.2783(19) 1 calc R U P A 2
C10E C 0.4625(11) 0.9989(12) 0.4485(12) 0.052(3) Uani 0.2783(19) 1 d D U P A 2
H10E H 0.517905 0.999597 0.478670 0.062 Uiso 0.2783(19) 1 calc R U P A 2
C11E C 0.4166(9) 0.9395(10) 0.4723(10) 0.047(3) Uani 0.2783(19) 1 d D U P A 2
H11E H 0.439673 0.899516 0.518466 0.056 Uiso 0.2783(19) 1 calc R U P A 2
C12E C 0.3363(8) 0.9401(9) 0.4270(8) 0.041(2) Uani 0.2783(19) 1 d D U P A 2
C13E C 0.259(2) 0.7433(14) 0.4107(15) 0.0431(18) Uani 0.2783(19) 1 d D U P A 2
H13G H 0.222646 0.709106 0.428665 0.065 Uiso 0.2783(19) 1 calc R U P A 2
H13H H 0.312715 0.720607 0.440651 0.065 Uiso 0.2783(19) 1 calc R U P A 2
H13I H 0.244029 0.735012 0.350505 0.065 Uiso 0.2783(19) 1 calc R U P A 2
Si1' Si 0.2547(3) 0.8668(3) 0.4339(3) 0.0381(11) Uani 0.2783(19) 1 d D U P A 2
Si2' Si 0.2400(3) 0.8869(3) 0.5593(3) 0.0373(11) Uani 0.2783(19) 1 d D U P A 2
C1F C 0.1605(8) 0.8115(9) 0.5665(8) 0.041(2) Uani 0.2783(19) 1 d D U P A 2
C2F C 0.0785(8) 0.8150(11) 0.5167(9) 0.048(3) Uani 0.2783(19) 1 d D U P A 2
H2F H 0.058585 0.857937 0.472390 0.058 Uiso 0.2783(19) 1 calc R U P A 2
C3F C 0.0276(13) 0.7550(13) 0.5332(14) 0.051(3) Uani 0.2783(19) 1 d D U P A 2
H3F H -0.027212 0.757150 0.499985 0.061 Uiso 0.2783(19) 1 calc R U P A 2
C4F C 0.0563(16) 0.6931(15) 0.5970(15) 0.0453(13) Uani 0.2783(19) 1 d D U P A 2
H4F H 0.021248 0.652396 0.607925 0.054 Uiso 0.2783(19) 1 calc R U P A 2
C5F C 0.1370(14) 0.6895(15) 0.6463(15) 0.0372(13) Uani 0.2783(19) 1 d D U P A 2
H5F H 0.156187 0.646341 0.690557 0.045 Uiso 0.2783(19) 1 calc R U P A 2
C6F C 0.1892(11) 0.7477(11) 0.6316(11) 0.0323(11) Uani 0.2783(19) 1 d D U P A 2
C7F C 0.2766(10) 0.7525(11) 0.6764(10) 0.0299(11) Uani 0.2783(19) 1 d D U P A 2
C8F C 0.3222(15) 0.6943(14) 0.7412(12) 0.0382(12) Uani 0.2783(19) 1 d D U P A 2
H8F H 0.296942 0.649553 0.761805 0.046 Uiso 0.2783(19) 1 calc R U P A 2
C9F C 0.4041(16) 0.7009(15) 0.7760(14) 0.0431(14) Uani 0.2783(19) 1 d D U P A 2
H9F H 0.434444 0.661018 0.819879 0.052 Uiso 0.2783(19) 1 calc R U P A 2
C10F C 0.4408(14) 0.7670(13) 0.7453(12) 0.044(3) Uani 0.2783(19) 1 d D U P A 2
H10F H 0.496574 0.772379 0.768447 0.053 Uiso 0.2783(19) 1 calc R U P A 2
C11F C 0.3967(9) 0.8236(11) 0.6823(9) 0.045(3) Uani 0.2783(19) 1 d D U P A 2
H11F H 0.422630 0.867969 0.662173 0.054 Uiso 0.2783(19) 1 calc R U P A 2
C12F C 0.3144(8) 0.8187(10) 0.6462(8) 0.039(2) Uani 0.2783(19) 1 d D U P A 2
C13F C 0.235(3) 1.0105(14) 0.583(2) 0.053(2) Uani 0.2783(19) 1 d D U P A 2
H13J H 0.194694 1.040527 0.534570 0.080 Uiso 0.2783(19) 1 calc R U P A 2
H13K H 0.286053 1.039122 0.594623 0.080 Uiso 0.2783(19) 1 calc R U P A 2
H13L H 0.220888 1.016730 0.631512 0.080 Uiso 0.2783(19) 1 calc R U P A 2
C1C C 0.3136(3) 0.3150(3) 0.6585(3) 0.0319(9) Uani 0.8469(19) 1 d D U P B 1
C2C C 0.3957(3) 0.3200(3) 0.6965(3) 0.0405(11) Uani 0.8469(19) 1 d D U P B 1
H2C H 0.422849 0.364662 0.678091 0.049 Uiso 0.8469(19) 1 calc R U P B 1
C3C C 0.4375(4) 0.2617(4) 0.7595(4) 0.0450(13) Uani 0.8469(19) 1 d D U P B 1
H3C H 0.493242 0.266072 0.784463 0.054 Uiso 0.8469(19) 1 calc R U P B 1
C4C C 0.3989(5) 0.1958(4) 0.7875(4) 0.0459(12) Uani 0.8469(19) 1 d D U P B 1
H4C H 0.428453 0.155724 0.831570 0.055 Uiso 0.8469(19) 1 calc R U P B 1
C5C C 0.3176(4) 0.1881(4) 0.7515(4) 0.0405(11) Uani 0.8469(19) 1 d D U P B 1
H5C H 0.291647 0.142811 0.770617 0.049 Uiso 0.8469(19) 1 calc R U P B 1
C6C C 0.2740(3) 0.2474(3) 0.6869(3) 0.0315(9) Uani 0.8469(19) 1 d D U P B 1
C7C C 0.1867(3) 0.2455(3) 0.6413(3) 0.0335(10) Uani 0.8469(19) 1 d D U P B 1
C8C C 0.1367(4) 0.1832(3) 0.6569(4) 0.0390(11) Uani 0.8469(19) 1 d D U P B 1
H8C H 0.157097 0.139980 0.700914 0.047 Uiso 0.8469(19) 1 calc R U P B 1
C9C C 0.0561(4) 0.1852(3) 0.6070(4) 0.0438(12) Uani 0.8469(19) 1 d D U P B 1
H9C H 0.021574 0.143153 0.617169 0.053 Uiso 0.8469(19) 1 calc R U P B 1
C10C C 0.0267(4) 0.2481(4) 0.5428(4) 0.0461(13) Uani 0.8469(19) 1 d D U P B 1
H10C H -0.028036 0.248731 0.509087 0.055 Uiso 0.8469(19) 1 calc R U P B 1
C11C C 0.0768(3) 0.3110(3) 0.5271(3) 0.0391(10) Uani 0.8469(19) 1 d D U P B 1
H11C H 0.055954 0.353764 0.482741 0.047 Uiso 0.8469(19) 1 calc R U P B 1
C12C C 0.1579(3) 0.3106(3) 0.5768(3) 0.0331(9) Uani 0.8469(19) 1 d D U P B 1
C13C C 0.2344(5) 0.5073(4) 0.5920(5) 0.0465(14) Uani 0.8469(19) 1 d D U P B 1
H13M H 0.190785 0.535017 0.545472 0.070 Uiso 0.8469(19) 1 calc R U P B 1
H13N H 0.283928 0.536749 0.597513 0.070 Uiso 0.8469(19) 1 calc R U P B 1
H13O H 0.225829 0.515522 0.643792 0.070 Uiso 0.8469(19) 1 calc R U P B 1
Si3 Si 0.23960(14) 0.38235(8) 0.57155(15) 0.0320(3) Uani 0.8469(19) 1 d D U P B
1
Si4 Si 0.25512(15) 0.36153(8) 0.44635(15) 0.0328(3) Uani 0.8469(19) 1 d D U P B
1
C1D C 0.3382(3) 0.4321(3) 0.4415(3) 0.0329(9) Uani 0.8469(19) 1 d D U P B 1
C2D C 0.4185(3) 0.4299(3) 0.4886(3) 0.0408(11) Uani 0.8469(19) 1 d D U P B 1
H2D H 0.439027 0.386353 0.532359 0.049 Uiso 0.8469(19) 1 calc R U P B 1
C3D C 0.4696(4) 0.4898(4) 0.4733(4) 0.0443(13) Uani 0.8469(19) 1 d D U P B 1
H3D H 0.524444 0.487798 0.506264 0.053 Uiso 0.8469(19) 1 calc R U P B 1
C4D C 0.4393(4) 0.5522(3) 0.4096(4) 0.0391(11) Uani 0.8469(19) 1 d D U P B 1
H4D H 0.473911 0.593144 0.398117 0.047 Uiso 0.8469(19) 1 calc R U P B 1
C5D C 0.3596(3) 0.5564(3) 0.3620(3) 0.0343(10) Uani 0.8469(19) 1 d D U P B 1
H5D H 0.339922 0.600414 0.318551 0.041 Uiso 0.8469(19) 1 calc R U P B 1
C6D C 0.3075(3) 0.4966(3) 0.3771(3) 0.0323(9) Uani 0.8469(19) 1 d D U P B 1
C7D C 0.2209(3) 0.4966(3) 0.3331(3) 0.0332(9) Uani 0.8469(19) 1 d D U P B 1
C8D C 0.1783(3) 0.5574(3) 0.2703(3) 0.0373(11) Uani 0.8469(19) 1 d D U P B 1
H8D H 0.205029 0.603229 0.252706 0.045 Uiso 0.8469(19) 1 calc R U P B 1
C9D C 0.0962(4) 0.5513(4) 0.2328(4) 0.0467(14) Uani 0.8469(19) 1 d D U P B 1
H9D H 0.067425 0.593233 0.190027 0.056 Uiso 0.8469(19) 1 calc R U P B 1
C10D C 0.0565(4) 0.4846(4) 0.2578(4) 0.0483(15) Uani 0.8469(19) 1 d D U P B 1
H10D H 0.000741 0.480176 0.232004 0.058 Uiso 0.8469(19) 1 calc R U P B 1
C11D C 0.0996(3) 0.4237(4) 0.3216(3) 0.0403(11) Uani 0.8469(19) 1 d D U P B 1
H11D H 0.072451 0.378435 0.339345 0.048 Uiso 0.8469(19) 1 calc R U P B 1
C12D C 0.1812(3) 0.4282(3) 0.3592(3) 0.0337(9) Uani 0.8469(19) 1 d D U P B 1
C13D C 0.2602(10) 0.2366(8) 0.4263(7) 0.0529(14) Uani 0.8469(19) 1 d D U P B 1
H13P H 0.266671 0.227964 0.373466 0.079 Uiso 0.8469(19) 1 calc R U P B 1
H13Q H 0.211463 0.206826 0.423149 0.079 Uiso 0.8469(19) 1 calc R U P B 1
H13R H 0.305055 0.209403 0.471906 0.079 Uiso 0.8469(19) 1 calc R U P B 1
C1G C 0.3184(11) 0.2682(13) 0.6143(11) 0.041(3) Uani 0.1531(19) 1 d D U P B 2
C2G C 0.3998(12) 0.2717(13) 0.6522(14) 0.048(4) Uani 0.1531(19) 1 d D U P B 2
H2G H 0.428950 0.294740 0.621845 0.058 Uiso 0.1531(19) 1 calc R U P B 2
C3G C 0.4383(17) 0.2428(16) 0.7316(15) 0.044(4) Uani 0.1531(19) 1 d D U P B 2
H3G H 0.494117 0.245909 0.756199 0.053 Uiso 0.1531(19) 1 calc R U P B 2
C4G C 0.397(2) 0.209(2) 0.778(2) 0.0459(12) Uani 0.1531(19) 1 d D U P B 2
H4G H 0.425290 0.188816 0.833524 0.055 Uiso 0.1531(19) 1 calc R U P B 2
C5G C 0.315(2) 0.204(2) 0.7423(17) 0.0405(11) Uani 0.1531(19) 1 d D U P B 2
H5G H 0.287212 0.180382 0.773599 0.049 Uiso 0.1531(19) 1 calc R U P B 2
C6G C 0.2755(12) 0.2335(15) 0.6607(13) 0.0315(9) Uani 0.1531(19) 1 d D U P B 2
C7G C 0.1881(12) 0.2334(13) 0.6159(13) 0.0335(10) Uani 0.1531(19) 1 d D U P B 2
C8G C 0.1356(17) 0.2047(15) 0.6513(19) 0.0390(11) Uani 0.1531(19) 1 d D U P B 2
H8G H 0.153730 0.186666 0.708188 0.047 Uiso 0.1531(19) 1 calc R U P B 2
C9G C 0.0544(19) 0.2036(17) 0.5993(19) 0.0438(12) Uani 0.1531(19) 1 d D U P B 2
H9G H 0.016868 0.184554 0.620966 0.053 Uiso 0.1531(19) 1 calc R U P B 2
C10G C 0.0303(16) 0.2302(16) 0.5172(18) 0.045(4) Uani 0.1531(19) 1 d D U P B 2
H10G H -0.024400 0.228909 0.483197 0.054 Uiso 0.1531(19) 1 calc R U P B 2
C11G C 0.0825(12) 0.2589(15) 0.4813(16) 0.049(4) Uani 0.1531(19) 1 d D U P B 2
H11G H 0.063697 0.276839 0.424362 0.058 Uiso 0.1531(19) 1 calc R U P B 2
C12G C 0.1635(11) 0.2607(13) 0.5318(12) 0.042(3) Uani 0.1531(19) 1 d D U P B 2
C13G C 0.261(5) 0.236(4) 0.420(3) 0.0529(14) Uani 0.1531(19) 1 d D U P B 2
H13S H 0.297799 0.184717 0.442192 0.079 Uiso 0.1531(19) 1 calc R U P B 2
H13T H 0.282085 0.277156 0.388830 0.079 Uiso 0.1531(19) 1 calc R U P B 2
H13U H 0.210021 0.211971 0.381706 0.079 Uiso 0.1531(19) 1 calc R U P B 2
Si3' Si 0.2489(6) 0.2999(6) 0.5079(6) 0.0467(19) Uani 0.1531(19) 1 d D U P B 2
Si4' Si 0.2469(7) 0.4550(6) 0.4776(6) 0.050(2) Uani 0.1531(19) 1 d D U P B 2
C1H C 0.3336(11) 0.4833(14) 0.4505(13) 0.041(3) Uani 0.1531(19) 1 d D U P B 2
C2H C 0.4147(13) 0.4831(14) 0.4978(15) 0.050(4) Uani 0.1531(19) 1 d D U P B 2
H2H H 0.436808 0.459822 0.553187 0.060 Uiso 0.1531(19) 1 calc R U P B 2
C3H C 0.4609(17) 0.5196(16) 0.4576(17) 0.044(4) Uani 0.1531(19) 1 d D U P B 2
H3H H 0.516233 0.520527 0.488059 0.053 Uiso 0.1531(19) 1 calc R U P B 2
C4H C 0.4330(16) 0.5542(17) 0.3782(16) 0.0391(11) Uani 0.1531(19) 1 d D U P B 2
H4H H 0.468996 0.577635 0.356079 0.047 Uiso 0.1531(19) 1 calc R U P B 2
C5H C 0.3536(14) 0.5555(17) 0.3300(15) 0.0343(10) Uani 0.1531(19) 1 d D U P B 2
H5H H 0.332417 0.579018 0.274698 0.041 Uiso 0.1531(19) 1 calc R U P B 2
C6H C 0.3061(13) 0.5186(15) 0.3699(14) 0.0323(9) Uani 0.1531(19) 1 d D U P B 2
C7H C 0.2183(13) 0.5151(15) 0.3232(13) 0.0332(9) Uani 0.1531(19) 1 d D U P B 2
C8H C 0.1811(17) 0.5536(16) 0.2447(14) 0.0373(11) Uani 0.1531(19) 1 d D U P B 2
H8H H 0.210088 0.581253 0.216070 0.045 Uiso 0.1531(19) 1 calc R U P B 2
C9H C 0.0986(18) 0.5497(19) 0.2095(18) 0.0467(14) Uani 0.1531(19) 1 d D U P B 2
H9H H 0.070848 0.575323 0.155809 0.056 Uiso 0.1531(19) 1 calc R U P B 2
C10H C 0.058(2) 0.510(2) 0.2513(18) 0.048(4) Uani 0.1531(19) 1 d D U P B 2
H10H H 0.001683 0.508474 0.225383 0.057 Uiso 0.1531(19) 1 calc R U P B 2
C11H C 0.0946(13) 0.4700(18) 0.3315(15) 0.043(4) Uani 0.1531(19) 1 d D U P B 2
H11H H 0.065235 0.442413 0.359751 0.052 Uiso 0.1531(19) 1 calc R U P B 2
C12H C 0.1769(12) 0.4738(16) 0.3669(11) 0.044(4) Uani 0.1531(19) 1 d D U P B 2
C13H C 0.238(2) 0.5312(18) 0.5599(19) 0.0465(14) Uani 0.1531(19) 1 d D U P B 2
H13V H 0.277657 0.513505 0.614508 0.070 Uiso 0.1531(19) 1 calc R U P B 2
H13W H 0.185490 0.525230 0.560267 0.070 Uiso 0.1531(19) 1 calc R U P B 2
H13$ H 0.247133 0.594797 0.547949 0.070 Uiso 0.1531(19) 1 calc R U P B 2

loop_
_atom_site_aniso_label
_atom_site_aniso_U_11
_atom_site_aniso_U_22
_atom_site_aniso_U_33
_atom_site_aniso_U_23
_atom_site_aniso_U_13
_atom_site_aniso_U_12
C1A 0.037(2) 0.024(2) 0.039(3) -0.001(2) 0.014(2) 0.0078(19)
C2A 0.039(3) 0.040(3) 0.055(3) 0.004(3) 0.016(3) 0.012(2)
C3A 0.041(3) 0.043(4) 0.059(4) 0.003(3) 0.004(3) 0.014(3)
C4A 0.055(4) 0.039(2) 0.042(2) 0.0021(19) 0.005(2) 0.015(2)
C5A 0.051(3) 0.030(2) 0.037(2) -0.0018(17) 0.017(2) 0.007(2)
C6A 0.045(2) 0.023(3) 0.035(2) -0.006(2) 0.016(2) 0.002(2)
C7A 0.044(2) 0.019(2) 0.035(2) -0.0076(19) 0.017(2) -0.001(2)
C8A 0.043(3) 0.0303(19) 0.057(3) -0.0062(18) 0.025(3) -0.003(2)
C9A 0.039(4) 0.035(2) 0.078(4) -0.011(2) 0.027(3) -0.005(2)
C10A 0.036(3) 0.030(3) 0.074(4) -0.014(3) 0.011(3) -0.006(2)
C11A 0.040(3) 0.032(3) 0.055(3) -0.004(2) 0.004(3) -0.002(2)
C12A 0.038(3) 0.025(2) 0.042(3) -0.003(2) 0.009(2) 0.0005(19)
C13A 0.096(5) 0.034(4) 0.043(5) 0.002(3) 0.040(4) 0.005(4)
Si1 0.0440(9) 0.0251(7) 0.0313(7) 0.0011(6) 0.0152(7) 0.0055(6)
Si2 0.0376(8) 0.0267(7) 0.0289(7) 0.0014(5) 0.0121(6) 0.0044(6)
C1B 0.035(2) 0.020(2) 0.037(2) -0.0027(19) 0.012(2) 0.0053(18)
C2B 0.036(3) 0.035(3) 0.044(3) -0.001(2) 0.008(2) 0.000(2)
C3B 0.034(3) 0.030(3) 0.064(4) -0.005(3) 0.012(3) 0.002(2)
C4B 0.041(2) 0.038(3) 0.061(3) -0.007(2) 0.025(2) -0.006(2)
C5B 0.043(2) 0.029(3) 0.044(3) -0.004(2) 0.022(2) -0.001(2)
C6B 0.039(2) 0.022(2) 0.039(2) -0.0069(17) 0.0177(17) 0.0026(17)
C7B 0.038(2) 0.021(3) 0.0328(19) -0.0053(19) 0.0169(17) 0.0028(19)
C8B 0.046(2) 0.035(2) 0.038(2) 0.0034(18) 0.022(2) 0.0048(18)
C9B 0.045(2) 0.049(2) 0.035(3) 0.005(2) 0.016(2) 0.0086(19)
C10B 0.034(3) 0.049(4) 0.043(3) 0.006(3) 0.008(2) 0.003(3)
C11B 0.037(3) 0.040(3) 0.045(3) 0.001(2) 0.017(2) 0.004(2)
C12B 0.039(3) 0.029(2) 0.033(2) -0.001(2) 0.017(2) 0.004(2)
C13B 0.055(4) 0.045(3) 0.036(5) -0.002(3) 0.024(5) 0.000(3)
C1E 0.042(5) 0.039(5) 0.038(5) -0.009(4) 0.016(4) 0.001(4)
C2E 0.040(5) 0.047(5) 0.050(5) 0.001(5) 0.015(5) 0.002(5)
C3E 0.042(5) 0.044(6) 0.050(6) 0.000(5) 0.010(5) 0.009(5)
C4E 0.055(4) 0.039(2) 0.042(2) 0.0021(19) 0.005(2) 0.015(2)
C5E 0.051(3) 0.030(2) 0.037(2) -0.0018(17) 0.017(2) 0.007(2)
C6E 0.045(2) 0.023(3) 0.035(2) -0.006(2) 0.016(2) 0.002(2)
C7E 0.044(2) 0.019(2) 0.035(2) -0.0076(19) 0.017(2) -0.001(2)
C8E 0.043(3) 0.0303(19) 0.057(3) -0.0062(18) 0.025(3) -0.003(2)
C9E 0.039(4) 0.035(2) 0.078(4) -0.011(2) 0.027(3) -0.005(2)
C10E 0.037(5) 0.047(6) 0.069(6) -0.021(5) 0.018(5) 0.000(5)
C11E 0.041(5) 0.045(5) 0.055(6) -0.004(5) 0.018(5) -0.001(5)
C12E 0.042(5) 0.040(5) 0.044(5) -0.007(4) 0.019(4) 0.003(4)
C13E 0.055(4) 0.045(3) 0.036(5) -0.002(3) 0.024(5) 0.000(3)
Si1' 0.044(2) 0.038(2) 0.039(2) -0.0064(17) 0.023(2) -0.0008(17)
Si2' 0.040(2) 0.041(2) 0.037(2) 0.0017(16) 0.021(2) 0.0047(17)
C1F 0.038(5) 0.045(5) 0.043(5) 0.001(4) 0.020(4) 0.001(4)
C2F 0.042(5) 0.052(5) 0.047(5) -0.001(5) 0.015(5) -0.002(5)
C3F 0.039(5) 0.050(6) 0.061(6) -0.004(5) 0.016(5) -0.002(5)
C4F 0.041(2) 0.038(3) 0.061(3) -0.007(2) 0.025(2) -0.006(2)
C5F 0.043(2) 0.029(3) 0.044(3) -0.004(2) 0.022(2) -0.001(2)
C6F 0.039(2) 0.022(2) 0.039(2) -0.0069(17) 0.0177(17) 0.0026(17)
C7F 0.038(2) 0.021(3) 0.0328(19) -0.0053(19) 0.0169(17) 0.0028(19)
C8F 0.046(2) 0.035(2) 0.038(2) 0.0034(18) 0.022(2) 0.0048(18)
C9F 0.045(2) 0.049(2) 0.035(3) 0.005(2) 0.016(2) 0.0086(19)
C10F 0.040(5) 0.051(6) 0.043(5) -0.001(5) 0.018(5) 0.006(5)
C11F 0.040(5) 0.051(6) 0.044(5) 0.000(5) 0.017(4) -0.007(5)
C12F 0.044(5) 0.040(5) 0.036(5) -0.003(4) 0.018(4) -0.001(4)
C13F 0.096(5) 0.034(4) 0.043(5) 0.002(3) 0.040(4) 0.005(4)
C1C 0.029(2) 0.0282(19) 0.040(2) -0.0082(17) 0.0159(18) -0.0028(16)
C2C 0.034(2) 0.040(2) 0.049(3) -0.009(2) 0.018(2) -0.0072(18)
C3C 0.028(2) 0.046(3) 0.055(3) -0.008(2) 0.010(2) 0.006(2)
C4C 0.041(2) 0.038(3) 0.052(3) 0.003(2) 0.011(2) 0.011(2)
C5C 0.040(2) 0.028(2) 0.052(3) 0.0034(19) 0.017(2) 0.0064(19)
C6C 0.0315(19) 0.0235(18) 0.042(2) -0.0073(17) 0.0166(18) 0.0014(14)
C7C 0.0315(19) 0.0251(18) 0.045(2) -0.0090(17) 0.0158(19) 0.0022(15)
C8C 0.037(2) 0.025(2) 0.057(2) -0.006(2) 0.0201(19) -0.0027(19)
C9C 0.036(2) 0.032(2) 0.067(3) -0.006(2) 0.023(2) -0.0083(19)
C10C 0.028(2) 0.049(3) 0.061(3) -0.014(2) 0.016(2) -0.002(2)
C11C 0.031(2) 0.039(2) 0.049(3) -0.007(2) 0.017(2) 0.0035(18)
C12C 0.034(2) 0.029(2) 0.041(2) -0.0075(17) 0.0191(18) 0.0020(16)
C13C 0.064(3) 0.026(2) 0.060(4) -0.004(2) 0.036(3) -0.005(2)
Si3 0.0315(6) 0.0247(6) 0.0418(7) -0.0034(5) 0.0165(6) -0.0005(5)
Si4 0.0366(7) 0.0235(6) 0.0425(8) -0.0044(5) 0.0198(6) -0.0014(5)
C1D 0.034(2) 0.0259(19) 0.040(2) -0.0055(18) 0.0163(18) 0.0055(17)
C2D 0.036(2) 0.044(3) 0.044(2) -0.001(2) 0.017(2) 0.008(2)
C3D 0.029(2) 0.054(3) 0.048(3) 0.002(2) 0.013(2) 0.007(2)
C4D 0.037(2) 0.040(2) 0.042(3) -0.002(2) 0.018(2) -0.0046(18)
C5D 0.038(2) 0.0273(18) 0.038(2) -0.002(2) 0.015(2) -0.0025(16)
C6D 0.0324(19) 0.025(2) 0.042(2) -0.0058(17) 0.0169(16) -0.0014(17)
C7D 0.0334(19) 0.028(2) 0.040(2) -0.0038(16) 0.0162(17) -0.0003(16)
C8D 0.038(2) 0.037(2) 0.039(3) -0.001(2) 0.018(2) 0.0026(17)
C9D 0.038(2) 0.052(3) 0.047(3) 0.005(2) 0.014(2) 0.009(2)
C10D 0.031(3) 0.060(4) 0.050(3) -0.006(3) 0.012(2) -0.003(2)
C11D 0.034(2) 0.043(3) 0.045(3) -0.009(2) 0.016(2) -0.007(2)
C12D 0.037(2) 0.027(2) 0.041(2) -0.0083(18) 0.0184(19) -0.0053(18)
C13D 0.071(4) 0.036(2) 0.062(4) -0.005(2) 0.036(3) 0.000(2)
C1G 0.037(5) 0.038(5) 0.045(5) -0.006(5) 0.012(5) 0.001(5)
C2G 0.039(6) 0.043(6) 0.052(6) -0.005(6) 0.006(6) 0.000(6)
C3G 0.033(6) 0.042(6) 0.053(6) -0.002(6) 0.013(6) 0.004(6)
C4G 0.041(2) 0.038(3) 0.052(3) 0.003(2) 0.011(2) 0.011(2)
C5G 0.040(2) 0.028(2) 0.052(3) 0.0034(19) 0.017(2) 0.0064(19)
C6G 0.0315(19) 0.0235(18) 0.042(2) -0.0073(17) 0.0166(18) 0.0014(14)
C7G 0.0315(19) 0.0251(18) 0.045(2) -0.0090(17) 0.0158(19) 0.0022(15)
C8G 0.037(2) 0.025(2) 0.057(2) -0.006(2) 0.0201(19) -0.0027(19)
C9G 0.036(2) 0.032(2) 0.067(3) -0.006(2) 0.023(2) -0.0083(19)
C10G 0.034(6) 0.039(6) 0.059(6) -0.011(6) 0.014(6) 0.000(6)
C11G 0.037(6) 0.044(6) 0.055(6) -0.010(6) 0.007(6) 0.000(6)
C12G 0.036(5) 0.037(5) 0.045(5) -0.008(5) 0.008(5) 0.005(5)
C13G 0.071(4) 0.036(2) 0.062(4) -0.005(2) 0.036(3) 0.000(2)
Si3' 0.039(4) 0.050(4) 0.038(4) -0.002(3) 0.001(3) 0.004(3)
Si4' 0.053(4) 0.036(3) 0.047(4) -0.007(3) 0.004(3) 0.003(3)
C1H 0.035(5) 0.037(5) 0.047(5) -0.006(5) 0.012(5) 0.000(5)
C2H 0.041(6) 0.047(6) 0.052(6) -0.003(6) 0.006(6) 0.003(6)
C3H 0.033(6) 0.042(6) 0.054(6) 0.002(6) 0.013(6) 0.000(6)
C4H 0.037(2) 0.040(2) 0.042(3) -0.002(2) 0.018(2) -0.0046(18)
C5H 0.038(2) 0.0273(18) 0.038(2) -0.002(2) 0.015(2) -0.0025(16)
C6H 0.0324(19) 0.025(2) 0.042(2) -0.0058(17) 0.0169(16) -0.0014(17)
C7H 0.0334(19) 0.028(2) 0.040(2) -0.0038(16) 0.0162(17) -0.0003(16)
C8H 0.038(2) 0.037(2) 0.039(3) -0.001(2) 0.018(2) 0.0026(17)
C9H 0.038(2) 0.052(3) 0.047(3) 0.005(2) 0.014(2) 0.009(2)
C10H 0.037(6) 0.050(6) 0.047(6) 0.003(6) 0.007(6) 0.002(6)
C11H 0.036(6) 0.046(6) 0.047(6) -0.004(6) 0.015(5) -0.002(6)
C12H 0.041(5) 0.039(6) 0.044(5) -0.004(6) 0.008(5) -0.001(6)
C13H 0.064(3) 0.026(2) 0.060(4) -0.004(2) 0.036(3) -0.005(2)

_geom_special_details            
;
 All esds (except the esd in the dihedral angle between two l.s. planes)
 are estimated using the full covariance matrix.  The cell esds are taken
 into account individually in the estimation of esds in distances, angles
 and torsion angles; correlations between esds in cell parameters are only
 used when they are defined by crystal symmetry.  An approximate (isotropic)
 treatment of cell esds is used for estimating esds involving l.s. planes.
;

loop_
_geom_bond_atom_site_label_1
_geom_bond_atom_site_label_2
_geom_bond_distance
_geom_bond_site_symmetry_2
_geom_bond_publ_flag
C1A C2A 1.394(8) . ?
C1A C6A 1.417(8) . ?
C1A Si1 1.877(6) . ?
C2A C3A 1.407(10) . ?
C2A H2A 0.9500 . ?
C3A C4A 1.381(11) . ?
C3A H3A 0.9500 . ?
C4A C5A 1.389(10) . ?
C4A H4A 0.9500 . ?
C5A C6A 1.394(9) . ?
C5A H5A 0.9500 . ?
C6A C7A 1.465(9) . ?
C7A C8A 1.398(9) . ?
C7A C12A 1.424(8) . ?
C8A C9A 1.392(10) . ?
C8A H8A 0.9500 . ?
C9A C10A 1.364(11) . ?
C9A H9A 0.9500 . ?
C10A C11A 1.367(10) . ?
C10A H10A 0.9500 . ?
C11A C12A 1.393(8) . ?
C11A H11A 0.9500 . ?
C12A Si1 1.878(6) . ?
C13A Si1 1.863(10) . ?
C13A H13A 0.9800 . ?
C13A H13B 0.9800 . ?
C13A H13C 0.9800 . ?
Si1 Si2 2.3302(17) . ?
Si2 C13B 1.851(8) . ?
Si2 C1B 1.874(6) . ?
Si2 C12B 1.877(6) . ?
C1B C6B 1.396(9) . ?
C1B C2B 1.400(8) . ?
C2B C3B 1.396(9) . ?
C2B H2B 0.9500 . ?
C3B C4B 1.393(10) . ?
C3B H3B 0.9500 . ?
C4B C5B 1.397(10) . ?
C4B H4B 0.9500 . ?
C5B C6B 1.401(9) . ?
C5B H5B 0.9500 . ?
C6B C7B 1.486(9) . ?
C7B C8B 1.396(9) . ?
C7B C12B 1.421(8) . ?
C8B C9B 1.384(10) . ?
C8B H8B 0.9500 . ?
C9B C10B 1.386(10) . ?
C9B H9B 0.9500 . ?
C10B C11B 1.386(9) . ?
C10B H10B 0.9500 . ?
C11B C12B 1.384(8) . ?
C11B H11B 0.9500 . ?
C13B H13D 0.9800 . ?
C13B H13E 0.9800 . ?
C13B H13F 0.9800 . ?
C1E C2E 1.389(17) . ?
C1E C6E 1.419(17) . ?
C1E Si1' 1.876(13) . ?
C2E C3E 1.394(19) . ?
C2E H2E 0.9500 . ?
C3E C4E 1.38(2) . ?
C3E H3E 0.9500 . ?
C4E C5E 1.39(2) . ?
C4E H4E 0.9500 . ?
C5E C6E 1.400(19) . ?
C5E H5E 0.9500 . ?
C6E C7E 1.460(18) . ?
C7E C8E 1.390(18) . ?
C7E C12E 1.401(17) . ?
C8E C9E 1.355(19) . ?
C8E H8E 0.9500 . ?
C9E C10E 1.39(2) . ?
C9E H9E 0.9500 . ?
C10E C11E 1.382(19) . ?
C10E H10E 0.9500 . ?
C11E C12E 1.381(18) . ?
C11E H11E 0.9500 . ?
C12E Si1' 1.889(14) . ?
C13E Si1' 1.86(2) . ?
C13E H13G 0.9800 . ?
C13E H13H 0.9800 . ?
C13E H13I 0.9800 . ?
Si1' Si2' 2.318(5) . ?
Si2' C13F 1.86(2) . ?
Si2' C1F 1.877(13) . ?
Si2' C12F 1.884(14) . ?
C1F C6F 1.402(18) . ?
C1F C2F 1.421(17) . ?
C2F C3F 1.393(19) . ?
C2F H2F 0.9500 . ?
C3F C4F 1.37(2) . ?
C3F H3F 0.9500 . ?
C4F C5F 1.40(2) . ?
C4F H4F 0.9500 . ?
C5F C6F 1.380(18) . ?
C5F H5F 0.9500 . ?
C6F C7F 1.495(18) . ?
C7F C8F 1.402(18) . ?
C7F C12F 1.407(17) . ?
C8F C9F 1.39(2) . ?
C8F H8F 0.9500 . ?
C9F C10F 1.40(2) . ?
C9F H9F 0.9500 . ?
C10F C11F 1.36(2) . ?
C10F H10F 0.9500 . ?
C11F C12F 1.400(17) . ?
C11F H11F 0.9500 . ?
C13F H13J 0.9800 . ?
C13F H13K 0.9800 . ?
C13F H13L 0.9800 . ?
C1C C2C 1.399(7) . ?
C1C C6C 1.425(6) . ?
C1C Si3 1.875(5) . ?
C2C C3C 1.366(8) . ?
C2C H2C 0.9500 . ?
C3C C4C 1.393(9) . ?
C3C H3C 0.9500 . ?
C4C C5C 1.385(8) . ?
C4C H4C 0.9500 . ?
C5C C6C 1.399(7) . ?
C5C H5C 0.9500 . ?
C6C C7C 1.493(7) . ?
C7C C8C 1.395(7) . ?
C7C C12C 1.408(7) . ?
C8C C9C 1.399(8) . ?
C8C H8C 0.9500 . ?
C9C C10C 1.383(9) . ?
C9C H9C 0.9500 . ?
C10C C11C 1.404(8) . ?
C10C H10C 0.9500 . ?
C11C C12C 1.406(7) . ?
C11C H11C 0.9500 . ?
C12C Si3 1.868(5) . ?
C13C Si3 1.870(5) . ?
C13C H13M 0.9800 . ?
C13C H13N 0.9800 . ?
C13C H13O 0.9800 . ?
Si3 Si4 2.3227(15) . ?
Si4 C13D 1.868(10) . ?
Si4 C12D 1.870(5) . ?
Si4 C1D 1.875(5) . ?
C1D C2D 1.388(7) . ?
C1D C6D 1.403(7) . ?
C2D C3D 1.384(8) . ?
C2D H2D 0.9500 . ?
C3D C4D 1.375(9) . ?
C3D H3D 0.9500 . ?
C4D C5D 1.380(8) . ?
C4D H4D 0.9500 . ?
C5D C6D 1.397(7) . ?
C5D H5D 0.9500 . ?
C6D C7D 1.479(7) . ?
C7D C8D 1.389(7) . ?
C7D C12D 1.415(6) . ?
C8D C9D 1.400(8) . ?
C8D H8D 0.9500 . ?
C9D C10D 1.387(9) . ?
C9D H9D 0.9500 . ?
C10D C11D 1.404(9) . ?
C10D H10D 0.9500 . ?
C11D C12D 1.390(7) . ?
C11D H11D 0.9500 . ?
C13D H13P 0.9800 . ?
C13D H13Q 0.9800 . ?
C13D H13R 0.9800 . ?
C1G C2G 1.39(2) . ?
C1G C6G 1.42(2) . ?
C1G Si3' 1.855(18) . ?
C2G C3G 1.35(2) . ?
C2G H2G 0.9500 . ?
C3G C4G 1.39(2) . ?
C3G H3G 0.9500 . ?
C4G C5G 1.39(2) . ?
C4G H4G 0.9500 . ?
C5G C6G 1.39(2) . ?
C5G H5G 0.9500 . ?
C6G C7G 1.49(2) . ?
C7G C8G 1.40(2) . ?
C7G C12G 1.41(2) . ?
C8G C9G 1.42(2) . ?
C8G H8G 0.9500 . ?
C9G C10G 1.38(2) . ?
C9G H9G 0.9500 . ?
C10G C11G 1.40(2) . ?
C10G H10G 0.9500 . ?
C11G C12G 1.41(2) . ?
C11G H11G 0.9500 . ?
C12G Si3' 1.867(18) . ?
C13G Si3' 1.89(2) . ?
C13G H13S 0.9800 . ?
C13G H13T 0.9800 . ?
C13G H13U 0.9800 . ?
Si3' Si4' 2.325(10) . ?
Si4' C13H 1.87(2) . ?
Si4' C12H 1.874(18) . ?
Si4' C1H 1.880(18) . ?
C1H C6H 1.39(2) . ?
C1H C2H 1.40(2) . ?
C2H C3H 1.40(2) . ?
C2H H2H 0.9500 . ?
C3H C4H 1.37(2) . ?
C3H H3H 0.9500 . ?
C4H C5H 1.38(2) . ?
C4H H4H 0.9500 . ?
C5H C6H 1.42(2) . ?
C5H H5H 0.9500 . ?
C6H C7H 1.50(2) . ?
C7H C8H 1.39(2) . ?
C7H C12H 1.40(2) . ?
C8H C9H 1.40(2) . ?
C8H H8H 0.9500 . ?
C9H C10H 1.37(2) . ?
C9H H9H 0.9500 . ?
C10H C11H 1.42(2) . ?
C10H H10H 0.9500 . ?
C11H C12H 1.40(2) . ?
C11H H11H 0.9500 . ?
C13H H13V 0.9800 . ?
C13H H13W 0.9800 . ?
C13H H13$ 0.9800 . ?

loop_
_geom_angle_atom_site_label_1
_geom_angle_atom_site_label_2
_geom_angle_atom_site_label_3
_geom_angle
_geom_angle_site_symmetry_1
_geom_angle_site_symmetry_3
_geom_angle_publ_flag
C2A C1A C6A 120.0(5) . . ?
C2A C1A Si1 130.8(4) . . ?
C6A C1A Si1 109.0(4) . . ?
C1A C2A C3A 119.5(7) . . ?
C1A C2A H2A 120.3 . . ?
C3A C2A H2A 120.3 . . ?
C4A C3A C2A 119.8(9) . . ?
C4A C3A H3A 120.1 . . ?
C2A C3A H3A 120.1 . . ?
C3A C4A C5A 121.5(9) . . ?
C3A C4A H4A 119.2 . . ?
C5A C4A H4A 119.2 . . ?
C4A C5A C6A 119.4(8) . . ?
C4A C5A H5A 120.3 . . ?
C6A C5A H5A 120.3 . . ?
C5A C6A C1A 119.8(7) . . ?
C5A C6A C7A 124.7(6) . . ?
C1A C6A C7A 115.5(6) . . ?
C8A C7A C12A 117.9(6) . . ?
C8A C7A C6A 126.9(6) . . ?
C12A C7A C6A 115.2(5) . . ?
C9A C8A C7A 120.6(8) . . ?
C9A C8A H8A 119.7 . . ?
C7A C8A H8A 119.7 . . ?
C10A C9A C8A 120.8(8) . . ?
C10A C9A H9A 119.6 . . ?
C8A C9A H9A 119.6 . . ?
C9A C10A C11A 119.9(7) . . ?
C9A C10A H10A 120.0 . . ?
C11A C10A H10A 120.0 . . ?
C10A C11A C12A 121.4(6) . . ?
C10A C11A H11A 119.3 . . ?
C12A C11A H11A 119.3 . . ?
C11A C12A C7A 119.3(6) . . ?
C11A C12A Si1 131.7(5) . . ?
C7A C12A Si1 109.0(4) . . ?
Si1 C13A H13A 109.5 . . ?
Si1 C13A H13B 109.5 . . ?
H13A C13A H13B 109.5 . . ?
Si1 C13A H13C 109.5 . . ?
H13A C13A H13C 109.5 . . ?
H13B C13A H13C 109.5 . . ?
C13A Si1 C1A 113.6(5) . . ?
C13A Si1 C12A 114.6(4) . . ?
C1A Si1 C12A 91.1(3) . . ?
C13A Si1 Si2 110.7(2) . . ?
C1A Si1 Si2 112.68(16) . . ?
C12A Si1 Si2 112.86(16) . . ?
C13B Si2 C1B 113.1(4) . . ?
C13B Si2 C12B 113.2(3) . . ?
C1B Si2 C12B 91.2(2) . . ?
C13B Si2 Si1 110.8(2) . . ?
C1B Si2 Si1 113.68(15) . . ?
C12B Si2 Si1 113.65(16) . . ?
C6B C1B C2B 119.0(5) . . ?
C6B C1B Si2 109.7(5) . . ?
C2B C1B Si2 131.3(4) . . ?
C3B C2B C1B 120.0(6) . . ?
C3B C2B H2B 120.0 . . ?
C1B C2B H2B 120.0 . . ?
C4B C3B C2B 120.2(8) . . ?
C4B C3B H3B 119.9 . . ?
C2B C3B H3B 119.9 . . ?
C3B C4B C5B 120.8(8) . . ?
C3B C4B H4B 119.6 . . ?
C5B C4B H4B 119.6 . . ?
C4B C5B C6B 118.3(8) . . ?
C4B C5B H5B 120.9 . . ?
C6B C5B H5B 120.9 . . ?
C1B C6B C5B 121.7(7) . . ?
C1B C6B C7B 115.1(6) . . ?
C5B C6B C7B 123.1(7) . . ?
C8B C7B C12B 119.5(7) . . ?
C8B C7B C6B 125.5(7) . . ?
C12B C7B C6B 114.9(6) . . ?
C9B C8B C7B 120.3(8) . . ?
C9B C8B H8B 119.9 . . ?
C7B C8B H8B 119.9 . . ?
C8B C9B C10B 120.2(8) . . ?
C8B C9B H9B 119.9 . . ?
C10B C9B H9B 119.9 . . ?
C9B C10B C11B 120.2(8) . . ?
C9B C10B H10B 119.9 . . ?
C11B C10B H10B 119.9 . . ?
C12B C11B C10B 120.9(6) . . ?
C12B C11B H11B 119.5 . . ?
C10B C11B H11B 119.5 . . ?
C11B C12B C7B 118.9(5) . . ?
C11B C12B Si2 132.2(4) . . ?
C7B C12B Si2 108.7(4) . . ?
Si2 C13B H13D 109.5 . . ?
Si2 C13B H13E 109.5 . . ?
H13D C13B H13E 109.5 . . ?
Si2 C13B H13F 109.5 . . ?
H13D C13B H13F 109.5 . . ?
H13E C13B H13F 109.5 . . ?
C2E C1E C6E 118.3(13) . . ?
C2E C1E Si1' 132.8(11) . . ?
C6E C1E Si1' 108.9(10) . . ?
C1E C2E C3E 122.0(16) . . ?
C1E C2E H2E 119.0 . . ?
C3E C2E H2E 119.0 . . ?
C4E C3E C2E 119.5(19) . . ?
C4E C3E H3E 120.3 . . ?
C2E C3E H3E 120.3 . . ?
C3E C4E C5E 120(2) . . ?
C3E C4E H4E 120.0 . . ?
C5E C4E H4E 120.0 . . ?
C4E C5E C6E 121(2) . . ?
C4E C5E H5E 119.6 . . ?
C6E C5E H5E 119.6 . . ?
C5E C6E C1E 119.3(16) . . ?
C5E C6E C7E 126.0(16) . . ?
C1E C6E C7E 114.6(13) . . ?
C8E C7E C12E 120.8(14) . . ?
C8E C7E C6E 122.1(14) . . ?
C12E C7E C6E 116.9(13) . . ?
C9E C8E C7E 117.9(18) . . ?
C9E C8E H8E 121.0 . . ?
C7E C8E H8E 121.0 . . ?
C8E C9E C10E 122.0(19) . . ?
C8E C9E H9E 119.0 . . ?
C10E C9E H9E 119.0 . . ?
C11E C10E C9E 120.8(18) . . ?
C11E C10E H10E 119.6 . . ?
C9E C10E H10E 119.6 . . ?
C12E C11E C10E 118.1(15) . . ?
C12E C11E H11E 120.9 . . ?
C10E C11E H11E 120.9 . . ?
C11E C12E C7E 120.3(13) . . ?
C11E C12E Si1' 131.7(11) . . ?
C7E C12E Si1' 107.9(10) . . ?
Si1' C13E H13G 109.5 . . ?
Si1' C13E H13H 109.5 . . ?
H13G C13E H13H 109.5 . . ?
Si1' C13E H13I 109.5 . . ?
H13G C13E H13I 109.5 . . ?
H13H C13E H13I 109.5 . . ?
C13E Si1' C1E 114.2(10) . . ?
C13E Si1' C12E 115.8(11) . . ?
C1E Si1' C12E 91.2(6) . . ?
C13E Si1' Si2' 111.0(8) . . ?
C1E Si1' Si2' 111.4(4) . . ?
C12E Si1' Si2' 112.0(4) . . ?
C13F Si2' C1F 116.5(13) . . ?
C13F Si2' C12F 114.9(14) . . ?
C1F Si2' C12F 88.9(6) . . ?
C13F Si2' Si1' 111.3(10) . . ?
C1F Si2' Si1' 111.6(5) . . ?
C12F Si2' Si1' 111.9(4) . . ?
C6F C1F C2F 119.7(13) . . ?
C6F C1F Si2' 112.6(11) . . ?
C2F C1F Si2' 127.7(11) . . ?
C3F C2F C1F 119.6(16) . . ?
C3F C2F H2F 120.2 . . ?
C1F C2F H2F 120.2 . . ?
C4F C3F C2F 120(2) . . ?
C4F C3F H3F 119.9 . . ?
C2F C3F H3F 119.9 . . ?
C3F C4F C5F 120(2) . . ?
C3F C4F H4F 119.9 . . ?
C5F C4F H4F 119.9 . . ?
C6F C5F C4F 121(2) . . ?
C6F C5F H5F 119.5 . . ?
C4F C5F H5F 119.5 . . ?
C5F C6F C1F 119.2(17) . . ?
C5F C6F C7F 128.4(17) . . ?
C1F C6F C7F 112.4(14) . . ?
C8F C7F C12F 119.2(17) . . ?
C8F C7F C6F 125.4(16) . . ?
C12F C7F C6F 115.4(14) . . ?
C9F C8F C7F 121(2) . . ?
C9F C8F H8F 119.4 . . ?
C7F C8F H8F 119.4 . . ?
C8F C9F C10F 119(2) . . ?
C8F C9F H9F 120.5 . . ?
C10F C9F H9F 120.5 . . ?
C11F C10F C9F 120(2) . . ?
C11F C10F H10F 120.0 . . ?
C9F C10F H10F 120.0 . . ?
C10F C11F C12F 122.3(16) . . ?
C10F C11F H11F 118.8 . . ?
C12F C11F H11F 118.8 . . ?
C11F C12F C7F 118.4(13) . . ?
C11F C12F Si2' 131.1(11) . . ?
C7F C12F Si2' 110.5(10) . . ?
Si2' C13F H13J 109.5 . . ?
Si2' C13F H13K 109.5 . . ?
H13J C13F H13K 109.5 . . ?
Si2' C13F H13L 109.5 . . ?
H13J C13F H13L 109.5 . . ?
H13K C13F H13L 109.5 . . ?
C2C C1C C6C 118.7(5) . . ?
C2C C1C Si3 131.9(4) . . ?
C6C C1C Si3 109.4(4) . . ?
C3C C2C C1C 121.0(5) . . ?
C3C C2C H2C 119.5 . . ?
C1C C2C H2C 119.5 . . ?
C2C C3C C4C 120.4(6) . . ?
C2C C3C H3C 119.8 . . ?
C4C C3C H3C 119.8 . . ?
C5C C4C C3C 120.5(6) . . ?
C5C C4C H4C 119.7 . . ?
C3C C4C H4C 119.7 . . ?
C4C C5C C6C 119.8(5) . . ?
C4C C5C H5C 120.1 . . ?
C6C C5C H5C 120.1 . . ?
C5C C6C C1C 119.6(5) . . ?
C5C C6C C7C 125.4(5) . . ?
C1C C6C C7C 114.9(4) . . ?
C8C C7C C12C 121.5(5) . . ?
C8C C7C C6C 124.5(5) . . ?
C12C C7C C6C 113.9(4) . . ?
C7C C8C C9C 119.2(5) . . ?
C7C C8C H8C 120.4 . . ?
C9C C8C H8C 120.4 . . ?
C10C C9C C8C 120.2(5) . . ?
C10C C9C H9C 119.9 . . ?
C8C C9C H9C 119.9 . . ?
C9C C10C C11C 120.7(6) . . ?
C9C C10C H10C 119.6 . . ?
C11C C10C H10C 119.6 . . ?
C10C C11C C12C 120.0(5) . . ?
C10C C11C H11C 120.0 . . ?
C12C C11C H11C 120.0 . . ?
C11C C12C C7C 118.3(4) . . ?
C11C C12C Si3 130.8(4) . . ?
C7C C12C Si3 110.9(4) . . ?
Si3 C13C H13M 109.5 . . ?
Si3 C13C H13N 109.5 . . ?
H13M C13C H13N 109.5 . . ?
Si3 C13C H13O 109.5 . . ?
H13M C13C H13O 109.5 . . ?
H13N C13C H13O 109.5 . . ?
C12C Si3 C13C 115.9(2) . . ?
C12C Si3 C1C 90.8(2) . . ?
C13C Si3 C1C 115.8(3) . . ?
C12C Si3 Si4 111.60(15) . . ?
C13C Si3 Si4 109.9(2) . . ?
C1C Si3 Si4 111.76(13) . . ?
C13D Si4 C12D 115.6(5) . . ?
C13D Si4 C1D 115.4(5) . . ?
C12D Si4 C1D 91.6(2) . . ?
C13D Si4 Si3 109.6(3) . . ?
C12D Si4 Si3 111.96(14) . . ?
C1D Si4 Si3 111.72(14) . . ?
C2D C1D C6D 119.5(5) . . ?
C2D C1D Si4 131.7(4) . . ?
C6D C1D Si4 108.8(4) . . ?
C3D C2D C1D 121.5(5) . . ?
C3D C2D H2D 119.3 . . ?
C1D C2D H2D 119.3 . . ?
C4D C3D C2D 118.8(6) . . ?
C4D C3D H3D 120.6 . . ?
C2D C3D H3D 120.6 . . ?
C3D C4D C5D 121.1(5) . . ?
C3D C4D H4D 119.5 . . ?
C5D C4D H4D 119.5 . . ?
C4D C5D C6D 120.6(5) . . ?
C4D C5D H5D 119.7 . . ?
C6D C5D H5D 119.7 . . ?
C5D C6D C1D 118.5(5) . . ?
C5D C6D C7D 125.8(5) . . ?
C1D C6D C7D 115.6(4) . . ?
C8D C7D C12D 119.9(5) . . ?
C8D C7D C6D 125.1(5) . . ?
C12D C7D C6D 115.0(5) . . ?
C7D C8D C9D 120.3(5) . . ?
C7D C8D H8D 119.9 . . ?
C9D C8D H8D 119.9 . . ?
C10D C9D C8D 120.4(6) . . ?
C10D C9D H9D 119.8 . . ?
C8D C9D H9D 119.8 . . ?
C9D C10D C11D 119.2(6) . . ?
C9D C10D H10D 120.4 . . ?
C11D C10D H10D 120.4 . . ?
C12D C11D C10D 121.3(5) . . ?
C12D C11D H11D 119.4 . . ?
C10D C11D H11D 119.4 . . ?
C11D C12D C7D 118.9(5) . . ?
C11D C12D Si4 132.2(4) . . ?
C7D C12D Si4 108.9(4) . . ?
Si4 C13D H13P 109.5 . . ?
Si4 C13D H13Q 109.5 . . ?
H13P C13D H13Q 109.5 . . ?
Si4 C13D H13R 109.5 . . ?
H13P C13D H13R 109.5 . . ?
H13Q C13D H13R 109.5 . . ?
C2G C1G C6G 118.8(17) . . ?
C2G C1G Si3' 131.8(16) . . ?
C6G C1G Si3' 109.4(13) . . ?
C3G C2G C1G 121(2) . . ?
C3G C2G H2G 119.5 . . ?
C1G C2G H2G 119.5 . . ?
C2G C3G C4G 121(2) . . ?
C2G C3G H3G 119.5 . . ?
C4G C3G H3G 119.5 . . ?
C3G C4G C5G 120(3) . . ?
C3G C4G H4G 119.9 . . ?
C5G C4G H4G 119.9 . . ?
C6G C5G C4G 119(3) . . ?
C6G C5G H5G 120.4 . . ?
C4G C5G H5G 120.4 . . ?
C5G C6G C1G 120(2) . . ?
C5G C6G C7G 125(2) . . ?
C1G C6G C7G 115.5(17) . . ?
C8G C7G C12G 122.9(19) . . ?
C8G C7G C6G 124(2) . . ?
C12G C7G C6G 112.8(16) . . ?
C7G C8G C9G 118(2) . . ?
C7G C8G H8G 121.2 . . ?
C9G C8G H8G 121.2 . . ?
C10G C9G C8G 120(2) . . ?
C10G C9G H9G 120.2 . . ?
C8G C9G H9G 120.2 . . ?
C9G C10G C11G 123(2) . . ?
C9G C10G H10G 118.5 . . ?
C11G C10G H10G 118.5 . . ?
C10G C11G C12G 118(2) . . ?
C10G C11G H11G 120.8 . . ?
C12G C11G H11G 120.8 . . ?
C11G C12G C7G 118.4(18) . . ?
C11G C12G Si3' 130.5(16) . . ?
C7G C12G Si3' 111.0(13) . . ?
Si3' C13G H13S 109.5 . . ?
Si3' C13G H13T 109.5 . . ?
H13S C13G H13T 109.5 . . ?
Si3' C13G H13U 109.5 . . ?
H13S C13G H13U 109.5 . . ?
H13T C13G H13U 109.5 . . ?
C1G Si3' C12G 91.0(9) . . ?
C1G Si3' C13G 116(2) . . ?
C12G Si3' C13G 114(2) . . ?
C1G Si3' Si4' 114.4(7) . . ?
C12G Si3' Si4' 114.2(7) . . ?
C13G Si3' Si4' 107(2) . . ?
C13H Si4' C12H 118.0(13) . . ?
C13H Si4' C1H 113.3(12) . . ?
C12H Si4' C1H 91.3(10) . . ?
C13H Si4' Si3' 114.0(10) . . ?
C12H Si4' Si3' 108.6(8) . . ?
C1H Si4' Si3' 109.4(7) . . ?
C6H C1H C2H 118.8(17) . . ?
C6H C1H Si4' 108.7(14) . . ?
C2H C1H Si4' 132.1(16) . . ?
C1H C2H C3H 115(2) . . ?
C1H C2H H2H 122.5 . . ?
C3H C2H H2H 122.5 . . ?
C4H C3H C2H 126(2) . . ?
C4H C3H H3H 117.2 . . ?
C2H C3H H3H 117.2 . . ?
C3H C4H C5H 121(2) . . ?
C3H C4H H4H 119.6 . . ?
C5H C4H H4H 119.6 . . ?
C4H C5H C6H 114(2) . . ?
C4H C5H H5H 122.9 . . ?
C6H C5H H5H 122.9 . . ?
C1H C6H C5H 125.5(19) . . ?
C1H C6H C7H 115.2(17) . . ?
C5H C6H C7H 119.3(19) . . ?
C8H C7H C12H 122.8(19) . . ?
C8H C7H C6H 122(2) . . ?
C12H C7H C6H 114.9(17) . . ?
C7H C8H C9H 117(2) . . ?
C7H C8H H8H 121.6 . . ?
C9H C8H H8H 121.6 . . ?
C10H C9H C8H 121(2) . . ?
C10H C9H H9H 119.4 . . ?
C8H C9H H9H 119.4 . . ?
C9H C10H C11H 123(3) . . ?
C9H C10H H10H 118.6 . . ?
C11H C10H H10H 118.6 . . ?
C12H C11H C10H 116(2) . . ?
C12H C11H H11H 121.9 . . ?
C10H C11H H11H 121.9 . . ?
C11H C12H C7H 120.3(18) . . ?
C11H C12H Si4' 129.9(16) . . ?
C7H C12H Si4' 108.4(14) . . ?
Si4' C13H H13V 109.5 . . ?
Si4' C13H H13W 109.5 . . ?
H13V C13H H13W 109.5 . . ?
Si4' C13H H13$ 109.5 . . ?
H13V C13H H13$ 109.5 . . ?
H13W C13H H13$ 109.5 . . ?

loop_
_geom_torsion_atom_site_label_1
_geom_torsion_atom_site_label_2
_geom_torsion_atom_site_label_3
_geom_torsion_atom_site_label_4
_geom_torsion
_geom_torsion_site_symmetry_1
_geom_torsion_site_symmetry_2
_geom_torsion_site_symmetry_3
_geom_torsion_site_symmetry_4
_geom_torsion_publ_flag
C6A C1A C2A C3A -0.13(18) . . . . ?
Si1 C1A C2A C3A 175.3(4) . . . . ?
C1A C2A C3A C4A -0.08(18) . . . . ?
C2A C3A C4A C5A 0.2(4) . . . . ?
C3A C4A C5A C6A -0.1(5) . . . . ?
C4A C5A C6A C1A -0.1(5) . . . . ?
C4A C5A C6A C7A 179.0(5) . . . . ?
C2A C1A C6A C5A 0.2(4) . . . . ?
Si1 C1A C6A C5A -176.1(4) . . . . ?
C2A C1A C6A C7A -179.0(4) . . . . ?
Si1 C1A C6A C7A 4.6(4) . . . . ?
C5A C6A C7A C8A -0.7(6) . . . . ?
C1A C6A C7A C8A 178.5(3) . . . . ?
C5A C6A C7A C12A 178.2(4) . . . . ?
C1A C6A C7A C12A -2.7(5) . . . . ?
C12A C7A C8A C9A 0.08(17) . . . . ?
C6A C7A C8A C9A 178.9(4) . . . . ?
C7A C8A C9A C10A -0.13(19) . . . . ?
C8A C9A C10A C11A 0.5(4) . . . . ?
C9A C10A C11A C12A -0.7(5) . . . . ?
C10A C11A C12A C7A 0.7(5) . . . . ?
C10A C11A C12A Si1 -177.4(4) . . . . ?
C8A C7A C12A C11A -0.3(4) . . . . ?
C6A C7A C12A C11A -179.3(4) . . . . ?
C8A C7A C12A Si1 178.2(3) . . . . ?
C6A C7A C12A Si1 -0.8(4) . . . . ?
C2A C1A Si1 C13A -62.4(5) . . . . ?
C6A C1A Si1 C13A 113.4(5) . . . . ?
C2A C1A Si1 C12A 180.0(3) . . . . ?
C6A C1A Si1 C12A -4.2(3) . . . . ?
C2A C1A Si1 Si2 64.6(3) . . . . ?
C6A C1A Si1 Si2 -119.6(2) . . . . ?
C11A C12A Si1 C13A 64.4(6) . . . . ?
C7A C12A Si1 C13A -113.9(5) . . . . ?
C11A C12A Si1 C1A -178.9(4) . . . . ?
C7A C12A Si1 C1A 2.8(3) . . . . ?
C11A C12A Si1 Si2 -63.7(4) . . . . ?
C7A C12A Si1 Si2 118.1(2) . . . . ?
C13B Si2 C1B C6B 115.7(4) . . . . ?
C12B Si2 C1B C6B -0.3(3) . . . . ?
Si1 Si2 C1B C6B -116.9(3) . . . . ?
C13B Si2 C1B C2B -63.8(4) . . . . ?
C12B Si2 C1B C2B -179.8(3) . . . . ?
Si1 Si2 C1B C2B 63.6(3) . . . . ?
C6B C1B C2B C3B 0.39(18) . . . . ?
Si2 C1B C2B C3B 179.9(4) . . . . ?
C1B C2B C3B C4B 0.16(18) . . . . ?
C2B C3B C4B C5B 0.0(4) . . . . ?
C3B C4B C5B C6B -0.6(5) . . . . ?
C2B C1B C6B C5B -1.1(4) . . . . ?
Si2 C1B C6B C5B 179.3(3) . . . . ?
C2B C1B C6B C7B 177.1(4) . . . . ?
Si2 C1B C6B C7B -2.5(4) . . . . ?
C4B C5B C6B C1B 1.2(5) . . . . ?
C4B C5B C6B C7B -176.9(5) . . . . ?
C1B C6B C7B C8B -175.1(3) . . . . ?
C5B C6B C7B C8B 3.0(6) . . . . ?
C1B C6B C7B C12B 5.2(5) . . . . ?
C5B C6B C7B C12B -176.7(4) . . . . ?
C12B C7B C8B C9B 0.25(18) . . . . ?
C6B C7B C8B C9B -179.5(5) . . . . ?
C7B C8B C9B C10B -0.03(19) . . . . ?
C8B C9B C10B C11B 0.2(4) . . . . ?
C9B C10B C11B C12B -0.7(5) . . . . ?
C10B C11B C12B C7B 0.9(5) . . . . ?
C10B C11B C12B Si2 -173.9(4) . . . . ?
C8B C7B C12B C11B -0.7(4) . . . . ?
C6B C7B C12B C11B 179.0(4) . . . . ?
C8B C7B C12B Si2 175.3(3) . . . . ?
C6B C7B C12B Si2 -5.0(5) . . . . ?
C13B Si2 C12B C11B 62.4(5) . . . . ?
C1B Si2 C12B C11B 178.2(4) . . . . ?
Si1 Si2 C12B C11B -65.2(4) . . . . ?
C13B Si2 C12B C7B -112.8(4) . . . . ?
C1B Si2 C12B C7B 3.0(3) . . . . ?
Si1 Si2 C12B C7B 119.6(3) . . . . ?
C6E C1E C2E C3E 0.04(19) . . . . ?
Si1' C1E C2E C3E 178.5(12) . . . . ?
C1E C2E C3E C4E 0.0(2) . . . . ?
C2E C3E C4E C5E 0.1(4) . . . . ?
C3E C4E C5E C6E -0.1(6) . . . . ?
C4E C5E C6E C1E 0.2(6) . . . . ?
C4E C5E C6E C7E 178.4(14) . . . . ?
C2E C1E C6E C5E -0.1(4) . . . . ?
Si1' C1E C6E C5E -178.9(10) . . . . ?
C2E C1E C6E C7E -178.5(12) . . . . ?
Si1' C1E C6E C7E 2.7(12) . . . . ?
C5E C6E C7E C8E -1.2(15) . . . . ?
C1E C6E C7E C8E 177.2(9) . . . . ?
C5E C6E C7E C12E 174.5(10) . . . . ?
C1E C6E C7E C12E -7.1(15) . . . . ?
C12E C7E C8E C9E -0.2(2) . . . . ?
C6E C7E C8E C9E 175.4(12) . . . . ?
C7E C8E C9E C10E 0.0(2) . . . . ?
C8E C9E C10E C11E 0.0(5) . . . . ?
C9E C10E C11E C12E 0.2(6) . . . . ?
C10E C11E C12E C7E -0.4(6) . . . . ?
C10E C11E C12E Si1' 175.7(11) . . . . ?
C8E C7E C12E C11E 0.4(4) . . . . ?
C6E C7E C12E C11E -175.4(11) . . . . ?
C8E C7E C12E Si1' -176.6(9) . . . . ?
C6E C7E C12E Si1' 7.7(11) . . . . ?
C2E C1E Si1' C13E 63.7(15) . . . . ?
C6E C1E Si1' C13E -117.8(13) . . . . ?
C2E C1E Si1' C12E -177.3(10) . . . . ?
C6E C1E Si1' C12E 1.3(8) . . . . ?
C2E C1E Si1' Si2' -63.0(10) . . . . ?
C6E C1E Si1' Si2' 115.6(7) . . . . ?
C11E C12E Si1' C13E -63.7(13) . . . . ?
C7E C12E Si1' C13E 112.8(11) . . . . ?
C11E C12E Si1' C1E 178.6(9) . . . . ?
C7E C12E Si1' C1E -5.0(8) . . . . ?
C11E C12E Si1' Si2' 64.9(9) . . . . ?
C7E C12E Si1' Si2' -118.6(6) . . . . ?
C13F Si2' C1F C6F -113.7(16) . . . . ?
C12F Si2' C1F C6F 3.7(9) . . . . ?
Si1' Si2' C1F C6F 116.8(7) . . . . ?
C13F Si2' C1F C2F 64.3(17) . . . . ?
C12F Si2' C1F C2F -178.3(10) . . . . ?
Si1' Si2' C1F C2F -65.2(10) . . . . ?
C6F C1F C2F C3F 0.11(19) . . . . ?
Si2' C1F C2F C3F -177.7(12) . . . . ?
C1F C2F C3F C4F 0.0(2) . . . . ?
C2F C3F C4F C5F 0.0(4) . . . . ?
C3F C4F C5F C6F -0.2(6) . . . . ?
C4F C5F C6F C1F 0.3(6) . . . . ?
C4F C5F C6F C7F -178.9(16) . . . . ?
C2F C1F C6F C5F -0.3(4) . . . . ?
Si2' C1F C6F C5F 177.9(10) . . . . ?
C2F C1F C6F C7F 179.0(14) . . . . ?
Si2' C1F C6F C7F -2.8(13) . . . . ?
C5F C6F C7F C8F 2.7(18) . . . . ?
C1F C6F C7F C8F -176.5(10) . . . . ?
C5F C6F C7F C12F 179.1(10) . . . . ?
C1F C6F C7F C12F -0.1(16) . . . . ?
C12F C7F C8F C9F -0.03(19) . . . . ?
C6F C7F C8F C9F 176.2(15) . . . . ?
C7F C8F C9F C10F 0.0(2) . . . . ?
C8F C9F C10F C11F -0.1(4) . . . . ?
C9F C10F C11F C12F 0.2(6) . . . . ?
C10F C11F C12F C7F -0.2(6) . . . . ?
C10F C11F C12F Si2' -179.6(12) . . . . ?
C8F C7F C12F C11F 0.1(4) . . . . ?
C6F C7F C12F C11F -176.5(14) . . . . ?
C8F C7F C12F Si2' 179.6(10) . . . . ?
C6F C7F C12F Si2' 3.0(13) . . . . ?
C13F Si2' C12F C11F -65.3(16) . . . . ?
C1F Si2' C12F C11F 175.8(10) . . . . ?
Si1' Si2' C12F C11F 62.8(10) . . . . ?
C13F Si2' C12F C7F 115.2(14) . . . . ?
C1F Si2' C12F C7F -3.7(8) . . . . ?
Si1' Si2' C12F C7F -116.6(7) . . . . ?
C6C C1C C2C C3C -0.06(17) . . . . ?
Si3 C1C C2C C3C -179.4(3) . . . . ?
C1C C2C C3C C4C -0.09(18) . . . . ?
C2C C3C C4C C5C 0.3(4) . . . . ?
C3C C4C C5C C6C -0.4(5) . . . . ?
C4C C5C C6C C1C 0.2(5) . . . . ?
C4C C5C C6C C7C 178.5(4) . . . . ?
C2C C1C C6C C5C 0.0(4) . . . . ?
Si3 C1C C6C C5C 179.5(3) . . . . ?
C2C C1C C6C C7C -178.4(3) . . . . ?
Si3 C1C C6C C7C 1.1(3) . . . . ?
C5C C6C C7C C8C -0.5(5) . . . . ?
C1C C6C C7C C8C 177.8(3) . . . . ?
C5C C6C C7C C12C -177.7(3) . . . . ?
C1C C6C C7C C12C 0.6(4) . . . . ?
C12C C7C C8C C9C 0.36(17) . . . . ?
C6C C7C C8C C9C -176.6(3) . . . . ?
C7C C8C C9C C10C 0.17(18) . . . . ?
C8C C9C C10C C11C -0.3(4) . . . . ?
C9C C10C C11C C12C -0.2(5) . . . . ?
C10C C11C C12C C7C 0.7(4) . . . . ?
C10C C11C C12C Si3 178.8(3) . . . . ?
C8C C7C C12C C11C -0.8(3) . . . . ?
C6C C7C C12C C11C 176.5(3) . . . . ?
C8C C7C C12C Si3 -179.3(2) . . . . ?
C6C C7C C12C Si3 -2.0(3) . . . . ?
C11C C12C Si3 C13C 64.6(4) . . . . ?
C7C C12C Si3 C13C -117.2(3) . . . . ?
C11C C12C Si3 C1C -176.1(3) . . . . ?
C7C C12C Si3 C1C 2.1(2) . . . . ?
C11C C12C Si3 Si4 -62.3(3) . . . . ?
C7C C12C Si3 Si4 116.0(2) . . . . ?
C2C C1C Si3 C12C 177.6(3) . . . . ?
C6C C1C Si3 C12C -1.8(2) . . . . ?
C2C C1C Si3 C13C -62.9(3) . . . . ?
C6C C1C Si3 C13C 117.7(3) . . . . ?
C2C C1C Si3 Si4 63.9(3) . . . . ?
C6C C1C Si3 Si4 -115.5(2) . . . . ?
C13D Si4 C1D C2D -62.0(5) . . . . ?
C12D Si4 C1D C2D 178.5(3) . . . . ?
Si3 Si4 C1D C2D 64.1(3) . . . . ?
C13D Si4 C1D C6D 118.2(5) . . . . ?
C12D Si4 C1D C6D -1.3(3) . . . . ?
Si3 Si4 C1D C6D -115.7(2) . . . . ?
C6D C1D C2D C3D -0.32(17) . . . . ?
Si4 C1D C2D C3D 179.9(3) . . . . ?
C1D C2D C3D C4D -0.35(18) . . . . ?
C2D C3D C4D C5D 0.8(4) . . . . ?
C3D C4D C5D C6D -0.5(5) . . . . ?
C4D C5D C6D C1D -0.2(5) . . . . ?
C4D C5D C6D C7D 177.3(4) . . . . ?
C2D C1D C6D C5D 0.6(4) . . . . ?
Si4 C1D C6D C5D -179.6(3) . . . . ?
C2D C1D C6D C7D -177.2(3) . . . . ?
Si4 C1D C6D C7D 2.7(4) . . . . ?
C5D C6D C7D C8D -0.7(5) . . . . ?
C1D C6D C7D C8D 176.8(3) . . . . ?
C5D C6D C7D C12D 179.3(3) . . . . ?
C1D C6D C7D C12D -3.1(4) . . . . ?
C12D C7D C8D C9D 0.11(17) . . . . ?
C6D C7D C8D C9D -179.9(4) . . . . ?
C7D C8D C9D C10D -0.16(18) . . . . ?
C8D C9D C10D C11D 0.5(4) . . . . ?
C9D C10D C11D C12D -0.9(5) . . . . ?
C10D C11D C12D C7D 0.9(5) . . . . ?
C10D C11D C12D Si4 177.8(4) . . . . ?
C8D C7D C12D C11D -0.5(4) . . . . ?
C6D C7D C12D C11D 179.5(4) . . . . ?
C8D C7D C12D Si4 -178.1(3) . . . . ?
C6D C7D C12D Si4 1.9(4) . . . . ?
C13D Si4 C12D C11D 63.2(6) . . . . ?
C1D Si4 C12D C11D -177.5(3) . . . . ?
Si3 Si4 C12D C11D -63.3(4) . . . . ?
C13D Si4 C12D C7D -119.6(5) . . . . ?
C1D Si4 C12D C7D -0.4(3) . . . . ?
Si3 Si4 C12D C7D 113.9(2) . . . . ?
C6G C1G C2G C3G 0.0(2) . . . . ?
Si3' C1G C2G C3G -178.9(18) . . . . ?
C1G C2G C3G C4G 0.0(2) . . . . ?
C2G C3G C4G C5G 0.1(5) . . . . ?
C3G C4G C5G C6G -0.2(6) . . . . ?
C4G C5G C6G C1G 0.2(6) . . . . ?
C4G C5G C6G C7G -179(2) . . . . ?
C2G C1G C6G C5G -0.1(5) . . . . ?
Si3' C1G C6G C5G 179.0(15) . . . . ?
C2G C1G C6G C7G 179.0(18) . . . . ?
Si3' C1G C6G C7G -1.8(17) . . . . ?
C5G C6G C7G C8G 1(2) . . . . ?
C1G C6G C7G C8G -178.0(13) . . . . ?
C5G C6G C7G C12G -175.6(13) . . . . ?
C1G C6G C7G C12G 5.3(19) . . . . ?
C12G C7G C8G C9G 0.01(19) . . . . ?
C6G C7G C8G C9G -176.4(19) . . . . ?
C7G C8G C9G C10G 0.02(19) . . . . ?
C8G C9G C10G C11G 0.0(4) . . . . ?
C9G C10G C11G C12G 0.0(6) . . . . ?
C10G C11G C12G C7G 0.0(5) . . . . ?
C10G C11G C12G Si3' -176.6(17) . . . . ?
C8G C7G C12G C11G 0.0(4) . . . . ?
C6G C7G C12G C11G 176.7(17) . . . . ?
C8G C7G C12G Si3' 177.2(13) . . . . ?
C6G C7G C12G Si3' -6.1(16) . . . . ?
C2G C1G Si3' C12G 177.6(14) . . . . ?
C6G C1G Si3' C12G -1.3(12) . . . . ?
C2G C1G Si3' C13G 60(3) . . . . ?
C6G C1G Si3' C13G -119(3) . . . . ?
C2G C1G Si3' Si4' -65.2(15) . . . . ?
C6G C1G Si3' Si4' 115.9(10) . . . . ?
C11G C12G Si3' C1G -178.9(14) . . . . ?
C7G C12G Si3' C1G 4.3(11) . . . . ?
C11G C12G Si3' C13G -60(3) . . . . ?
C7G C12G Si3' C13G 123(3) . . . . ?
C11G C12G Si3' Si4' 63.7(14) . . . . ?
C7G C12G Si3' Si4' -113.1(9) . . . . ?
C13H Si4' C1H C6H -111.4(15) . . . . ?
C12H Si4' C1H C6H 10.0(12) . . . . ?
Si3' Si4' C1H C6H 120.3(9) . . . . ?
C13H Si4' C1H C2H 62(2) . . . . ?
C12H Si4' C1H C2H -177.0(16) . . . . ?
Si3' Si4' C1H C2H -66.8(16) . . . . ?
C6H C1H C2H C3H 0.02(19) . . . . ?
Si4' C1H C2H C3H -172.4(18) . . . . ?
C1H C2H C3H C4H 0.0(2) . . . . ?
C2H C3H C4H C5H 0.0(4) . . . . ?
C3H C4H C5H C6H -0.1(5) . . . . ?
C2H C1H C6H C5H -0.1(4) . . . . ?
Si4' C1H C6H C5H 174.0(14) . . . . ?
C2H C1H C6H C7H 179(2) . . . . ?
Si4' C1H C6H C7H -6.6(16) . . . . ?
C4H C5H C6H C1H 0.1(6) . . . . ?
C4H C5H C6H C7H -179(2) . . . . ?
C1H C6H C7H C8H 175.1(13) . . . . ?
C5H C6H C7H C8H -5(2) . . . . ?
C1H C6H C7H C12H -2(2) . . . . ?
C5H C6H C7H C12H 177.4(12) . . . . ?
C12H C7H C8H C9H 0.0(2) . . . . ?
C6H C7H C8H C9H -177(2) . . . . ?
C7H C8H C9H C10H 0.0(2) . . . . ?
C8H C9H C10H C11H 0.0(4) . . . . ?
C9H C10H C11H C12H 0.1(6) . . . . ?
C10H C11H C12H C7H -0.1(5) . . . . ?
C10H C11H C12H Si4' 164.5(19) . . . . ?
C8H C7H C12H C11H 0.1(4) . . . . ?
C6H C7H C12H C11H 177(2) . . . . ?
C8H C7H C12H Si4' -167.5(16) . . . . ?
C6H C7H C12H Si4' 9.6(17) . . . . ?
C13H Si4' C12H C11H -60(2) . . . . ?
C1H Si4' C12H C11H -177.1(17) . . . . ?
Si3' Si4' C12H C11H 72.0(17) . . . . ?
C13H Si4' C12H C7H 106.3(15) . . . . ?
C1H Si4' C12H C7H -11.1(12) . . . . ?
Si3' Si4' C12H C7H -122.0(10) . . . . ?

_refine_diff_density_max         0.259
_refine_diff_density_min         -0.219
_refine_diff_density_rms         0.035

_shelx_res_file                  
;
TITL XR0244a in Cc
    XR0244a.res
    created by SHELXL-2019/3 at 12:02:16 on 02-Feb-2024
CELL  1.54178  18.4395  14.6169  17.3824   90.000  112.872   90.000
ZERR    8.000   0.0008   0.0005   0.0007    0.000    0.005    0.000
LATT -7
SYMM X, -Y, 1/2+Z
SFAC C H SI
UNIT 208 176 16

TEMP -163

ACTA
HTAB
BOND
BOND $H
CONF
WPDB

L.S. 6
FMAP 2
PLAN 10
OMIT -2 143.8

TWIN

rem constraints
EADP C4A C4E
EADP C5A C5E
EADP C6A C6E
EADP C7A C7E
EADP C8A C8E
EADP C9A C9E
EADP C4B C4F
EADP C5B C5F
EADP C6B C6F
EADP C7B C7F
EADP C8B C8F
EADP C9B C9F
EADP C13A C13F
EADP C13B C13E

rem restraints
FLAT 0.005 C1A > C6A
FLAT 0.005 C7A > C12A
FLAT 0.005 C1B > C6B
FLAT 0.005 C7B > C12B
FLAT 0.005 C1E > C6E
FLAT 0.005 C7E > C12E
FLAT 0.005 C1F > C6F
FLAT 0.005 C7F > C12F
SIMU 0.01 C1A > C13F

WGHT    0.058500    0.891300
BASF   0.46507
FVAR       1.28378   0.72169   0.84695
PART 1
C1A   1    0.182116    0.985269    0.378398    21.00000    0.03701    0.02439 =
         0.03926   -0.00086    0.01434    0.00780
C2A   1    0.100260    0.979980    0.342053    21.00000    0.03917    0.04020 =
         0.05504    0.00404    0.01603    0.01152
AFIX  43
H2A   2    0.071852    0.954611    0.372303    21.00000   -1.20000
AFIX   0
C3A   1    0.060005    1.012504    0.260203    21.00000    0.04133    0.04338 =
         0.05882    0.00251    0.00383    0.01350
AFIX  43
H3A   2    0.004215    1.009117    0.234878    21.00000   -1.20000
AFIX   0
C4A   1    0.101869    1.049372    0.216792    21.00000    0.05473    0.03940 =
         0.04198    0.00206    0.00507    0.01468
AFIX  43
H4A   2    0.074216    1.071323    0.161622    21.00000   -1.20000
AFIX   0
C5A   1    0.183476    1.055084    0.251962    21.00000    0.05130    0.03043 =
         0.03688   -0.00178    0.01677    0.00661
AFIX  43
H5A   2    0.211256    1.080608    0.221120    21.00000   -1.20000
AFIX   0
C6A   1    0.224214    1.023013    0.332927    21.00000    0.04452    0.02310 =
         0.03494   -0.00573    0.01624    0.00191
C7A   1    0.310011    1.023821    0.376456    21.00000    0.04438    0.01859 =
         0.03493   -0.00763    0.01725   -0.00051
C8A   1    0.364807    1.055166    0.345185    21.00000    0.04284    0.03035 =
         0.05668   -0.00620    0.02540   -0.00302
AFIX  43
H8A   2    0.347142    1.078038    0.289746    21.00000   -1.20000
AFIX   0
C9A   1    0.445027    1.053194    0.394494    21.00000    0.03924    0.03514 =
         0.07825   -0.01055    0.02696   -0.00515
AFIX  43
H9A   2    0.481517    1.074636    0.372259    21.00000   -1.20000
AFIX   0
C10A  1    0.471879    1.020865    0.474322    21.00000    0.03623    0.02982 =
         0.07394   -0.01352    0.01104   -0.00600
AFIX  43
H10A  2    0.526742    1.020277    0.507490    21.00000   -1.20000
AFIX   0
C11A  1    0.419763    0.989299    0.506572    21.00000    0.04016    0.03183 =
         0.05516   -0.00395    0.00439   -0.00161
AFIX  43
H11A  2    0.439094    0.966256    0.562023    21.00000   -1.20000
AFIX   0
C12A  1    0.338930    0.990205    0.459859    21.00000    0.03788    0.02466 =
         0.04151   -0.00348    0.00932    0.00051
C13A  1    0.240440    1.027607    0.569491    21.00000    0.09551    0.03376 =
         0.04254    0.00243    0.03959    0.00514
AFIX 137
H13A  2    0.239467    1.092451    0.554795    21.00000   -1.50000
H13B  2    0.284307    1.016418    0.622957    21.00000   -1.50000
H13C  2    0.190788    1.011360    0.574253    21.00000   -1.50000
AFIX   0
SI1   3    0.253289    0.956473    0.486718    21.00000    0.04402    0.02512 =
         0.03135    0.00112    0.01515    0.00547
SI2   3    0.253153    0.801321    0.517469    21.00000    0.03762    0.02674 =
         0.02885    0.00140    0.01209    0.00438
C1B   1    0.166606    0.765247    0.541335    21.00000    0.03539    0.02049 =
         0.03742   -0.00268    0.01211    0.00534
C2B   1    0.085844    0.764905    0.491976    21.00000    0.03642    0.03525 =
         0.04400   -0.00113    0.00756   -0.00040
AFIX  43
H2B   2    0.067341    0.785757    0.435846    21.00000   -1.20000
AFIX   0
C3B   1    0.032526    0.733921    0.525253    21.00000    0.03354    0.02997 =
         0.06382   -0.00520    0.01247    0.00180
AFIX  43
H3B   2   -0.022238    0.733589    0.491638    21.00000   -1.20000
AFIX   0
C4B   1    0.059339    0.703496    0.607563    21.00000    0.04104    0.03821 =
         0.06137   -0.00690    0.02517   -0.00582
AFIX  43
H4B   2    0.022589    0.682582    0.629660    21.00000   -1.20000
AFIX   0
C5B   1    0.139627    0.703356    0.658035    21.00000    0.04277    0.02890 =
         0.04433   -0.00426    0.02168   -0.00101
AFIX  43
H5B   2    0.157924    0.683153    0.714349    21.00000   -1.20000
AFIX   0
C6B   1    0.192463    0.733771    0.623477    21.00000    0.03882    0.02209 =
         0.03851   -0.00686    0.01772    0.00257
C7B   1    0.279282    0.732392    0.669662    21.00000    0.03814    0.02147 =
         0.03283   -0.00534    0.01690    0.00285
C8B   1    0.318997    0.697759    0.750048    21.00000    0.04632    0.03547 =
         0.03826    0.00337    0.02228    0.00483
AFIX  43
H8B   2    0.290061    0.671882    0.779513    21.00000   -1.20000
AFIX   0
C9B   1    0.400313    0.700967    0.786974    21.00000    0.04522    0.04888 =
         0.03541    0.00475    0.01580    0.00858
AFIX  43
H9B   2    0.427026    0.677327    0.841693    21.00000   -1.20000
AFIX   0
C10B  1    0.442874    0.738579    0.744335    21.00000    0.03437    0.04922 =
         0.04320    0.00634    0.00839    0.00285
AFIX  43
H10B  2    0.498711    0.740436    0.769818    21.00000   -1.20000
AFIX   0
C11B  1    0.404226    0.773510    0.664598    21.00000    0.03718    0.03974 =
         0.04450    0.00073    0.01697    0.00437
AFIX  43
H11B  2    0.433927    0.799779    0.636148    21.00000   -1.20000
AFIX   0
C12B  1    0.322994    0.770651    0.625866    21.00000    0.03885    0.02853 =
         0.03332   -0.00088    0.01688    0.00424
C13B  1    0.266409    0.730603    0.435530    21.00000    0.05482    0.04451 =
         0.03572   -0.00242    0.02394    0.00011
AFIX 137
H13D  2    0.285735    0.669880    0.458140    21.00000   -1.50000
H13E  2    0.304627    0.760047    0.417080    21.00000   -1.50000
H13F  2    0.215882    0.724449    0.387997    21.00000   -1.50000
AFIX   0

PART 2
SAME C1A > C13B
C1E   1    0.178805    0.933081    0.347457   -21.00000    0.04175    0.03928 =
         0.03764   -0.00925    0.01555    0.00080
C2E   1    0.097205    0.928277    0.310723   -21.00000    0.03991    0.04707 =
         0.05027    0.00111    0.01453    0.00168
AFIX  43
H2E   2    0.070852    0.883028    0.329449   -21.00000   -1.20000
AFIX   0
C3E   1    0.052811    0.987795    0.247244   -21.00000    0.04161    0.04384 =
         0.05013   -0.00046    0.00985    0.00925
AFIX  43
H3E   2   -0.002940    0.982959    0.223213   -21.00000   -1.20000
AFIX   0
C4E   1    0.090442    1.053760    0.219591   -21.00000    0.05473    0.03940 =
         0.04198    0.00206    0.00507    0.01468
AFIX  43
H4E   2    0.060576    1.094621    0.176387   -21.00000   -1.20000
AFIX   0
C5E   1    0.172154    1.060535    0.254923   -21.00000    0.05130    0.03043 =
         0.03688   -0.00178    0.01677    0.00661
AFIX  43
H5E   2    0.197662    1.106072    0.235456   -21.00000   -1.20000
AFIX   0
C6E   1    0.217233    1.001096    0.318786   -21.00000    0.04452    0.02310 =
         0.03494   -0.00573    0.01624    0.00191
C7E   1    0.302994    0.999804    0.359304   -21.00000    0.04438    0.01859 =
         0.03493   -0.00763    0.01725   -0.00051
C8E   1    0.349926    1.059100    0.336184   -21.00000    0.04284    0.03035 =
         0.05668   -0.00620    0.02540   -0.00302
AFIX  43
H8E   2    0.327523    1.099586    0.290226   -21.00000   -1.20000
AFIX   0
C9E   1    0.428607    1.057373    0.381214   -21.00000    0.03924    0.03514 =
         0.07825   -0.01055    0.02696   -0.00515
AFIX  43
H9E   2    0.461536    1.097434    0.366222   -21.00000   -1.20000
AFIX   0
C10E  1    0.462493    0.998884    0.448520   -21.00000    0.03651    0.04715 =
         0.06934   -0.02090    0.01818   -0.00005
AFIX  43
H10E  2    0.517905    0.999597    0.478670   -21.00000   -1.20000
AFIX   0
C11E  1    0.416604    0.939544    0.472273   -21.00000    0.04088    0.04455 =
         0.05464   -0.00365    0.01754   -0.00081
AFIX  43
H11E  2    0.439673    0.899516    0.518466   -21.00000   -1.20000
AFIX   0
C12E  1    0.336275    0.940069    0.426976   -21.00000    0.04155    0.03995 =
         0.04382   -0.00746    0.01893    0.00345
C13E  1    0.259028    0.743286    0.410683   -21.00000    0.05482    0.04451 =
         0.03572   -0.00242    0.02394    0.00011
AFIX 137
H13G  2    0.222646    0.709106    0.428665   -21.00000   -1.50000
H13H  2    0.312715    0.720607    0.440651   -21.00000   -1.50000
H13I  2    0.244029    0.735012    0.350505   -21.00000   -1.50000
AFIX   0
SI1'  3    0.254658    0.866779    0.433864   -21.00000    0.04380    0.03754 =
         0.03921   -0.00638    0.02310   -0.00077
SI2'  3    0.239954    0.886886    0.559270   -21.00000    0.03987    0.04072 =
         0.03687    0.00166    0.02111    0.00469
C1F   1    0.160457    0.811461    0.566521   -21.00000    0.03762    0.04524 =
         0.04325    0.00107    0.02017    0.00066
C2F   1    0.078528    0.814971    0.516690   -21.00000    0.04239    0.05172 =
         0.04743   -0.00150    0.01453   -0.00249
AFIX  43
H2F   2    0.058585    0.857937    0.472390   -21.00000   -1.20000
AFIX   0
C3F   1    0.027617    0.755043    0.533171   -21.00000    0.03903    0.04979 =
         0.06121   -0.00386    0.01585   -0.00247
AFIX  43
H3F   2   -0.027212    0.757150    0.499985   -21.00000   -1.20000
AFIX   0
C4F   1    0.056279    0.693104    0.597015   -21.00000    0.04104    0.03821 =
         0.06137   -0.00690    0.02517   -0.00582
AFIX  43
H4F   2    0.021248    0.652396    0.607925   -21.00000   -1.20000
AFIX   0
C5F   1    0.137039    0.689488    0.646326   -21.00000    0.04277    0.02890 =
         0.04433   -0.00426    0.02168   -0.00101
AFIX  43
H5F   2    0.156187    0.646341    0.690557   -21.00000   -1.20000
AFIX   0
C6F   1    0.189189    0.747667    0.631608   -21.00000    0.03882    0.02209 =
         0.03851   -0.00686    0.01772    0.00257
C7F   1    0.276620    0.752538    0.676436   -21.00000    0.03814    0.02147 =
         0.03283   -0.00534    0.01690    0.00285
C8F   1    0.322237    0.694281    0.741234   -21.00000    0.04632    0.03547 =
         0.03826    0.00337    0.02228    0.00483
AFIX  43
H8F   2    0.296942    0.649553    0.761805   -21.00000   -1.20000
AFIX   0
C9F   1    0.404061    0.700851    0.775997   -21.00000    0.04522    0.04888 =
         0.03541    0.00475    0.01580    0.00858
AFIX  43
H9F   2    0.434444    0.661018    0.819879   -21.00000   -1.20000
AFIX   0
C10F  1    0.440850    0.767002    0.745321   -21.00000    0.03993    0.05061 =
         0.04270   -0.00143    0.01763    0.00571
AFIX  43
H10F  2    0.496574    0.772379    0.768447   -21.00000   -1.20000
AFIX   0
C11F  1    0.396707    0.823590    0.682345   -21.00000    0.04005    0.05119 =
         0.04413   -0.00003    0.01728   -0.00729
AFIX  43
H11F  2    0.422630    0.867969    0.662173   -21.00000   -1.20000
AFIX   0
C12F  1    0.314415    0.818696    0.646236   -21.00000    0.04428    0.04040 =
         0.03555   -0.00279    0.01818   -0.00145
C13F  1    0.234785    1.010453    0.582778   -21.00000    0.09551    0.03376 =
         0.04254    0.00243    0.03959    0.00514
AFIX 137
H13J  2    0.194694    1.040527    0.534570   -21.00000   -1.50000
H13K  2    0.286053    1.039122    0.594623   -21.00000   -1.50000
H13L  2    0.220888    1.016730    0.631512   -21.00000   -1.50000
AFIX   0

rem constraints
EADP C4C C4G
EADP C5C C5G
EADP C6C C6G
EADP C7C C7G
EADP C8C C8G
EADP C9C C9G
EADP C4D C4H
EADP C5D C5H
EADP C6D C6H
EADP C7D C7H
EADP C8D C8H
EADP C9D C9H
EADP C13C C13H
EADP C13D C13G

rem restraints
FLAT 0.005 C1C > C6C
FLAT 0.005 C7C > C12C
FLAT 0.005 C1G > C6G
FLAT 0.005 C7G > C12G
FLAT 0.005 C1D > C6D
FLAT 0.005 C7D > C12D
FLAT 0.005 C1H > C6H
FLAT 0.005 C7H > C12H
SIMU 0.01 C1C > C13H

PART 1
C1C   1    0.313615    0.314967    0.658546    31.00000    0.02937    0.02817 =
         0.04025   -0.00823    0.01588   -0.00284
C2C   1    0.395730    0.320000    0.696470    31.00000    0.03407    0.04013 =
         0.04932   -0.00901    0.01843   -0.00721
AFIX  43
H2C   2    0.422849    0.364662    0.678091    31.00000   -1.20000
AFIX   0
C3C   1    0.437490    0.261677    0.759513    31.00000    0.02823    0.04595 =
         0.05494   -0.00836    0.00977    0.00574
AFIX  43
H3C   2    0.493242    0.266072    0.784463    31.00000   -1.20000
AFIX   0
C4C   1    0.398853    0.195759    0.787482    31.00000    0.04102    0.03764 =
         0.05222    0.00264    0.01067    0.01133
AFIX  43
H4C   2    0.428453    0.155724    0.831570    31.00000   -1.20000
AFIX   0
C5C   1    0.317622    0.188142    0.751505    31.00000    0.04031    0.02774 =
         0.05214    0.00343    0.01659    0.00643
AFIX  43
H5C   2    0.291647    0.142811    0.770617    31.00000   -1.20000
AFIX   0
C6C   1    0.273987    0.247442    0.686935    31.00000    0.03146    0.02352 =
         0.04180   -0.00727    0.01658    0.00138
C7C   1    0.186662    0.245498    0.641328    31.00000    0.03149    0.02509 =
         0.04466   -0.00903    0.01577    0.00225
C8C   1    0.136687    0.183223    0.656908    31.00000    0.03696    0.02497 =
         0.05678   -0.00564    0.02014   -0.00270
AFIX  43
H8C   2    0.157097    0.139980    0.700914    31.00000   -1.20000
AFIX   0
C9C   1    0.056138    0.185168    0.606977    31.00000    0.03583    0.03160 =
         0.06690   -0.00618    0.02322   -0.00828
AFIX  43
H9C   2    0.021574    0.143153    0.617169    31.00000   -1.20000
AFIX   0
C10C  1    0.026694    0.248067    0.542837    31.00000    0.02797    0.04885 =
         0.06062   -0.01362    0.01641   -0.00156
AFIX  43
H10C  2   -0.028036    0.248731    0.509087    31.00000   -1.20000
AFIX   0
C11C  1    0.076813    0.310958    0.527057    31.00000    0.03079    0.03884 =
         0.04862   -0.00660    0.01654    0.00354
AFIX  43
H11C  2    0.055954    0.353764    0.482741    31.00000   -1.20000
AFIX   0
C12C  1    0.157851    0.310605    0.576815    31.00000    0.03376    0.02938 =
         0.04057   -0.00747    0.01914    0.00196
C13C  1    0.234419    0.507272    0.592017    31.00000    0.06420    0.02620 =
         0.05984   -0.00434    0.03599   -0.00549
AFIX 137
H13M  2    0.190785    0.535017    0.545472    31.00000   -1.50000
H13N  2    0.283928    0.536749    0.597513    31.00000   -1.50000
H13O  2    0.225829    0.515522    0.643792    31.00000   -1.50000
AFIX   0
SI3   3    0.239602    0.382352    0.571553    31.00000    0.03151    0.02472 =
         0.04179   -0.00337    0.01648   -0.00049
SI4   3    0.255118    0.361529    0.446349    31.00000    0.03660    0.02346 =
         0.04250   -0.00444    0.01975   -0.00137
C1D   1    0.338150    0.432087    0.441515    31.00000    0.03403    0.02593 =
         0.04028   -0.00551    0.01628    0.00547
C2D   1    0.418543    0.429907    0.488633    31.00000    0.03558    0.04373 =
         0.04399   -0.00135    0.01656    0.00756
AFIX  43
H2D   2    0.439027    0.386353    0.532359    31.00000   -1.20000
AFIX   0
C3D   1    0.469558    0.489796    0.473329    31.00000    0.02916    0.05351 =
         0.04803    0.00194    0.01267    0.00707
AFIX  43
H3D   2    0.524444    0.487798    0.506264    31.00000   -1.20000
AFIX   0
C4D   1    0.439336    0.552236    0.409582    31.00000    0.03665    0.04016 =
         0.04245   -0.00223    0.01754   -0.00455
AFIX  43
H4D   2    0.473911    0.593144    0.398117    31.00000   -1.20000
AFIX   0
C5D   1    0.359599    0.556426    0.362003    31.00000    0.03815    0.02726 =
         0.03756   -0.00183    0.01467   -0.00248
AFIX  43
H5D   2    0.339922    0.600414    0.318551    31.00000   -1.20000
AFIX   0
C6D   1    0.307524    0.496584    0.377129    31.00000    0.03244    0.02462 =
         0.04212   -0.00576    0.01691   -0.00137
C7D   1    0.220907    0.496641    0.333060    31.00000    0.03336    0.02763 =
         0.04028   -0.00385    0.01623   -0.00026
C8D   1    0.178298    0.557383    0.270286    31.00000    0.03827    0.03741 =
         0.03901   -0.00064    0.01798    0.00262
AFIX  43
H8D   2    0.205029    0.603229    0.252706    31.00000   -1.20000
AFIX   0
C9D   1    0.096154    0.551344    0.232819    31.00000    0.03832    0.05219 =
         0.04686    0.00547    0.01354    0.00900
AFIX  43
H9D   2    0.067425    0.593233    0.190027    31.00000   -1.20000
AFIX   0
C10D  1    0.056454    0.484599    0.257775    31.00000    0.03146    0.06039 =
         0.04986   -0.00551    0.01235   -0.00316
AFIX  43
H10D  2    0.000741    0.480176    0.232004    31.00000   -1.20000
AFIX   0
C11D  1    0.099569    0.423653    0.321568    31.00000    0.03352    0.04267 =
         0.04506   -0.00855    0.01578   -0.00683
AFIX  43
H11D  2    0.072451    0.378435    0.339345    31.00000   -1.20000
AFIX   0
C12D  1    0.181184    0.428190    0.359230    31.00000    0.03655    0.02704 =
         0.04053   -0.00831    0.01840   -0.00526
C13D  1    0.260178    0.236578    0.426339    31.00000    0.07075    0.03613 =
         0.06168   -0.00515    0.03638    0.00024
AFIX 137
H13P  2    0.266671    0.227964    0.373466    31.00000   -1.50000
H13Q  2    0.211463    0.206826    0.423149    31.00000   -1.50000
H13R  2    0.305055    0.209403    0.471906    31.00000   -1.50000
AFIX   0

PART 2
SAME C1C > C13D
C1G   1    0.318413    0.268160    0.614337   -31.00000    0.03714    0.03837 =
         0.04466   -0.00640    0.01165    0.00099
C2G   1    0.399771    0.271672    0.652208   -31.00000    0.03852    0.04323 =
         0.05206   -0.00481    0.00626   -0.00044
AFIX  43
H2G   2    0.428950    0.294740    0.621845   -31.00000   -1.20000
AFIX   0
C3G   1    0.438287    0.242848    0.731574   -31.00000    0.03320    0.04206 =
         0.05286   -0.00247    0.01323    0.00386
AFIX  43
H3G   2    0.494117    0.245909    0.756199   -31.00000   -1.20000
AFIX   0
C4G   1    0.397368    0.208762    0.777730   -31.00000    0.04102    0.03764 =
         0.05222    0.00264    0.01067    0.01133
AFIX  43
H4G   2    0.425290    0.188816    0.833524   -31.00000   -1.20000
AFIX   0
C5G   1    0.315396    0.203776    0.742312   -31.00000    0.04031    0.02774 =
         0.05214    0.00343    0.01659    0.00643
AFIX  43
H5G   2    0.287212    0.180382    0.773599   -31.00000   -1.20000
AFIX   0
C6G   1    0.275467    0.233458    0.660683   -31.00000    0.03146    0.02352 =
         0.04180   -0.00727    0.01658    0.00138
C7G   1    0.188093    0.233362    0.615948   -31.00000    0.03149    0.02509 =
         0.04466   -0.00903    0.01577    0.00225
C8G   1    0.135622    0.204726    0.651295   -31.00000    0.03696    0.02497 =
         0.05678   -0.00564    0.02014   -0.00270
AFIX  43
H8G   2    0.153730    0.186666    0.708188   -31.00000   -1.20000
AFIX   0
C9G   1    0.054430    0.203578    0.599263   -31.00000    0.03583    0.03160 =
         0.06690   -0.00618    0.02322   -0.00828
AFIX  43
H9G   2    0.016868    0.184554    0.620966   -31.00000   -1.20000
AFIX   0
C10G  1    0.030272    0.230155    0.517154   -31.00000    0.03368    0.03944 =
         0.05909   -0.01090    0.01429    0.00043
AFIX  43
H10G  2   -0.024400    0.228909    0.483197   -31.00000   -1.20000
AFIX   0
C11G  1    0.082460    0.258929    0.481331   -31.00000    0.03666    0.04370 =
         0.05543   -0.00973    0.00662    0.00024
AFIX  43
H11G  2    0.063697    0.276839    0.424362   -31.00000   -1.20000
AFIX   0
C12G  1    0.163509    0.260708    0.531760   -31.00000    0.03633    0.03706 =
         0.04540   -0.00823    0.00826    0.00531
C13G  1    0.261170    0.235725    0.419536   -31.00000    0.07075    0.03613 =
         0.06168   -0.00515    0.03638    0.00024
AFIX 137
H13S  2    0.297799    0.184717    0.442192   -31.00000   -1.50000
H13T  2    0.282085    0.277156    0.388830   -31.00000   -1.50000
H13U  2    0.210021    0.211971    0.381706   -31.00000   -1.50000
AFIX   0
SI3'  3    0.248858    0.299885    0.507856   -31.00000    0.03910    0.05047 =
         0.03763   -0.00245    0.00076    0.00416
SI4'  3    0.246925    0.455012    0.477623   -31.00000    0.05315    0.03603 =
         0.04750   -0.00748    0.00371    0.00336
C1H   1    0.333607    0.483289    0.450463   -31.00000    0.03540    0.03729 =
         0.04687   -0.00577    0.01245    0.00001
C2H   1    0.414689    0.483062    0.497833   -31.00000    0.04143    0.04679 =
         0.05162   -0.00305    0.00634    0.00337
AFIX  43
H2H   2    0.436808    0.459822    0.553187   -31.00000   -1.20000
AFIX   0
C3H   1    0.460869    0.519640    0.457612   -31.00000    0.03314    0.04156 =
         0.05363    0.00156    0.01264   -0.00033
AFIX  43
H3H   2    0.516233    0.520527    0.488059   -31.00000   -1.20000
AFIX   0
C4H   1    0.433037    0.554216    0.378183   -31.00000    0.03665    0.04016 =
         0.04245   -0.00223    0.01754   -0.00455
AFIX  43
H4H   2    0.468996    0.577635    0.356079   -31.00000   -1.20000
AFIX   0
C5H   1    0.353607    0.555462    0.329971   -31.00000    0.03815    0.02726 =
         0.03756   -0.00183    0.01467   -0.00248
AFIX  43
H5H   2    0.332417    0.579018    0.274698   -31.00000   -1.20000
AFIX   0
C6H   1    0.306070    0.518564    0.369865   -31.00000    0.03244    0.02462 =
         0.04212   -0.00576    0.01691   -0.00137
C7H   1    0.218346    0.515052    0.323240   -31.00000    0.03336    0.02763 =
         0.04028   -0.00385    0.01623   -0.00026
C8H   1    0.181120    0.553590    0.244674   -31.00000    0.03827    0.03741 =
         0.03901   -0.00064    0.01798    0.00262
AFIX  43
H8H   2    0.210088    0.581253    0.216070   -31.00000   -1.20000
AFIX   0
C9H   1    0.098635    0.549723    0.209526   -31.00000    0.03832    0.05219 =
         0.04686    0.00547    0.01354    0.00900
AFIX  43
H9H   2    0.070848    0.575323    0.155809   -31.00000   -1.20000
AFIX   0
C10H  1    0.057511    0.509704    0.251299   -31.00000    0.03705    0.05033 =
         0.04749    0.00257    0.00684    0.00155
AFIX  43
H10H  2    0.001683    0.508474    0.225383   -31.00000   -1.20000
AFIX   0
C11H  1    0.094588    0.470015    0.331541   -31.00000    0.03624    0.04636 =
         0.04685   -0.00425    0.01506   -0.00215
AFIX  43
H11H  2    0.065235    0.442413    0.359751   -31.00000   -1.20000
AFIX   0
C12H  1    0.176949    0.473779    0.366914   -31.00000    0.04091    0.03858 =
         0.04437   -0.00409    0.00822   -0.00069
C13H  1    0.238274    0.531182    0.559853   -31.00000    0.06420    0.02620 =
         0.05984   -0.00434    0.03599   -0.00549
AFIX 137
H13V  2    0.277657    0.513505    0.614508   -31.00000   -1.50000
H13W  2    0.185490    0.525230    0.560267   -31.00000   -1.50000
H13$  2    0.247133    0.594797    0.547949   -31.00000   -1.50000

AFIX   0
HKLF 4


REM  XR0244a in Cc
REM wR2 = 0.1081, GooF = S = 1.022, Restrained GooF = 0.941 for all data
REM R1 = 0.0425 for 5529 Fo > 4sig(Fo) and 0.0572 for all 6670 data
REM 852 parameters refined using 1996 restraints

END

WGHT      0.0582      0.9058

REM No hydrogen bonds found for HTAB generation

REM Highest difference peak  0.259,  deepest hole -0.219,  1-sigma level  0.035
Q1    1   0.2549  0.3667  0.5079  11.00000  0.05    0.26
Q2    1   0.2418  0.8737  0.4969  11.00000  0.05    0.23
Q3    1   0.3296  0.4548  0.4021  11.00000  0.05    0.16
Q4    1   0.2995  0.4672  0.4901  11.00000  0.05    0.15
Q5    1   0.2989  0.8930  0.6314  11.00000  0.05    0.15
Q6    1   0.1824  0.8534  0.5812  11.00000  0.05    0.15
Q7    1   0.2971  0.7315  0.7105  11.00000  0.05    0.14
Q8    1   0.0831  0.5064  0.2260  11.00000  0.05    0.14
Q9    1   0.1998  0.8935  0.3693  11.00000  0.05    0.14
Q10   1   0.2397  0.7346  0.6569  11.00000  0.05    0.13
;
_shelx_res_checksum              4622

_shelx_hkl_file                  
;
   0 -18   0 193.043 59.8727   5
   0 -18   1 17.1714 56.0345   5
   0 -16   0 9239.80 365.473  11
   0 -16   1 2299.69 120.845  11
   0 -16  -1 2552.26 129.277  11
   0 -16  -2 140.477 79.0063  42
   0 -16  -2-69.7864 80.9419  11
   0 -16  -3 611.806 83.3926  42
   0 -16  -3 747.847 94.2945  11
   0 -16  -4 102.211 75.6480  42
   0 -16  -4 87.2692 80.8944  11
   0 -16  -5 601.095 76.1128  42
   0 -16  -5 734.937 84.3371  11
   0 -16   6 240.434 64.0794   5
   0 -16  -6 298.173 65.3544  42
   0 -16  -6 167.224 78.5088  11
   0 -16  -7 219.890 61.5269  42
   0 -16  -8 11.8788 58.7677  11
   0 -16  -9 373.068 49.8067  11
   0 -14   0 78.3718 97.1283  11
   0 -14  -1 3331.00 170.902  11
   0 -14   1 3067.00 160.681  11
   0 -14  -2 4694.10 221.860  11
   0 -14   2 4962.55 211.748  11
   0 -14  -3 2010.02 138.499  11
   0 -14  -4 370.728 111.418  11
   0 -14  -4 218.591 73.1442  15
   0 -14  -5 493.053 112.364  11
   0 -14  -5 355.632 98.5456  42
   0 -14  -5 351.136 79.6244  15
   0 -14  -6 971.628 104.860  42
   0 -14  -6 770.818 87.1991  15
   0 -14  -7 1481.31 115.102  11
   0 -14  -7 1565.17 100.527  15
   0 -14  -8 247.062 90.1440  11
   0 -14  -8 351.482 78.5636  15
   0 -14  -8 364.710 91.1774  42
   0 -14  -9 61.0419 73.7650  15
   0 -14  -9 6.09241 81.1847  11
   0 -14  -9 102.750 82.1466  42
   0 -14 -10 381.517 71.6383  15
   0 -14 -10 511.961 72.8142  11
   0 -14 -11 83.9719 60.8127  15
   0 -14 -12 1049.44 67.3764  15
   0 -14 -12 1010.55 69.8392  40
   0 -12   0 1379.59 251.707   2
   0 -12   0 1086.67 113.219  11
   0 -12   1 909.766 268.844   2
   0 -12  -1 1198.95 119.024  11
   0 -12   1 1080.10 103.495  11
   0 -12  -2 1837.94 110.819  15
   0 -12  -2 1749.10 255.820   2
   0 -12   2 2023.32 267.800   2
   0 -12  -2 1783.87 126.265  11
   0 -12   2 1986.16 120.160  11
   0 -12  -3 2456.35 127.512  15
   0 -12   3 1957.22 279.366   2
   0 -12  -3 2420.43 281.165   2
   0 -12  -3 2391.38 143.177  11
   0 -12   3 2150.60 124.332  11
   0 -12  -4 1699.45 110.714  15
   0 -12  -4 1210.92 259.040   2
   0 -12   4 1370.99 259.094   2
   0 -12  -4 1462.21 130.977  11
   0 -12  -5 592.342 98.4493  15
   0 -12  -5 765.299 228.332   2
   0 -12   5 667.650 236.937   2
   0 -12  -6 663.940 109.977  42
   0 -12  -6 857.629 102.063  15
   0 -12   6 863.710 217.664   2
   0 -12  -6 957.171 224.813   2
   0 -12  -7 5264.01 244.587  42
   0 -12  -7 5622.88 244.032  11
   0 -12  -7 5491.90 240.375  15
   0 -12  -8 60.3091 98.5499  15
   0 -12  -8-98.9643 105.097  42
   0 -12  -8-19.5047 105.525  11
   0 -12  -8 78.7310 87.9888  16
   0 -12  -9 95.0404 98.5039  15
   0 -12  -9 373.654 101.641  42
   0 -12  -9 56.3635 94.2376  11
   0 -12  -9 175.786 88.9283  16
   0 -12 -10 134.497 98.9917  15
   0 -12 -10 115.723 83.4233  16
   0 -12 -10 161.667 97.1328  42
   0 -12 -10 153.842 87.7145  11
   0 -12 -11 219.125 94.6758  15
   0 -12 -11 174.155 77.2715  16
   0 -12 -11 121.661 75.5161  11
   0 -12 -12 268.570 71.5527  16
   0 -12 -12 434.443 87.0240  15
   0 -12 -13 128.418 60.4624  16
   0 -12 -13 172.707 79.7419  40
   0 -12 -13 150.559 73.5032  15
   0 -12 -14 661.118 67.8248  15
   0 -12 -14 754.389 71.8488  40
   0 -12 -14 623.368 66.0479  29
   0 -12 -14 597.420 54.8227  16
   0 -10   0 41.7012 87.5856  11
   0 -10   0 22.5081 224.356   2
   0 -10   1 296.015 73.9375  11
   0 -10   1 188.403 219.339   2
   0 -10   2 2928.15 141.909  11
   0 -10  -2 2710.34 258.197   2
   0 -10   2 2587.10 260.688   2
   0 -10   3 1305.03 239.972   2
   0 -10  -3 1448.09 227.773   2
   0 -10  -4 9070.34 370.778  11
   0 -10  -4 9296.38 449.330   2
   0 -10   4 9332.26 453.777   2
   0 -10   5-84.6194 211.937   2
   0 -10  -5 494.387 202.976   2
   0 -10   6 159.866 196.190   2
   0 -10  -6 437.153 196.897   2
   0 -10  -6 378.533 95.3961  11
   0 -10  -6 392.861 88.7767  15
   0 -10  -7 374.140 102.813  15
   0 -10  -7 300.938 96.9404  42
   0 -10   7 29.7033 191.927   2
   0 -10  -7 314.575 183.545   2
   0 -10  -7 276.910 104.529  11
   0 -10  -8 483.226 104.869  15
   0 -10  -8 431.500 81.8392  19
   0 -10  -8 599.433 107.187  11
   0 -10  -8 366.301 104.418  42
   0 -10  -9 337.104 101.864  16
   0 -10  -9 247.911 110.931  15
   0 -10  -9 187.210 83.6804  19
   0 -10  -9 210.164 94.4101  11
   0 -10  -9 209.011 104.499  42
   0 -10 -10 325.193 104.300  16
   0 -10 -10 216.221 111.674  15
   0 -10 -10 346.496 88.2624  19
   0 -10 -10 502.467 95.4578  11
   0 -10 -10 268.852 107.222  42
   0 -10 -11 309.915 112.477  15
   0 -10 -11 363.534 82.9503  11
   0 -10 -11 495.571 105.152  16
   0 -10 -12 110.373 83.6100  19
   0 -10 -12 140.286 100.238  16
   0 -10 -12 162.988 103.260  15
   0 -10 -13 7.05520 89.8988  16
   0 -10 -13 71.6964 83.0335  19
   0 -10 -14 1313.98 109.005  40
   0 -10 -14 1160.00 99.3497  16
   0 -10 -14 1116.69 100.278  29
   0 -10 -15 21.3385 78.0356  40
   0 -10 -15 25.2672 68.1162  16
   0 -10 -15-43.4284 68.5154  15
   0 -10 -15 36.4292 70.2905  29
   0 -10 -16 719.514 72.0467  40
   0 -10 -16 700.205 60.6544  15
   0 -10 -16 686.801 61.7036  16
   0 -10 -16 754.838 60.2482  29
   0  -8   0 143.934 197.444   2
   0  -8   1 557.223 199.984   2
   0  -8   2 7238.83 365.166   2
   0  -8  -2 7163.21 361.720   2
   0  -8  -3 6368.56 335.430   2
   0  -8   3 6691.99 341.755   2
   0  -8   4 1391.56 207.046   2
   0  -8  -4 1349.48 196.700   2
   0  -8  -5 5599.91 296.777   2
   0  -8   5 5012.14 299.194   2
   0  -8   6 2387.14 211.165   2
   0  -8  -6 2414.74 208.976   2
   0  -8  -7 1383.56 107.601  42
   0  -8  -7 1353.74 96.1899  19
   0  -8   7 1512.77 179.585   2
   0  -8  -7 1417.34 178.142   2
   0  -8  -7 1307.69 100.550  11
   0  -8  -7 1379.85 111.447  15
   0  -8  -8 5459.40 239.433  42
   0  -8  -8 5468.29 236.075  19
   0  -8  -8 5184.73 277.992   2
   0  -8  -8 5771.14 238.490  11
   0  -8  -8 5745.45 243.716  15
   0  -8  -9 75.6590 97.6351  42
   0  -8  -9 30.2821 100.199  15
   0  -8  -9-23.5684 79.9807  11
   0  -8  -9-20.6349 90.2164  16
   0  -8  -9 53.2714 92.0348  19
   0  -8 -10 1805.77 128.527  16
   0  -8 -10 1924.25 113.387  11
   0  -8 -10 1969.76 129.975  19
   0  -8 -10 1572.87 127.610  42
   0  -8 -11 155.025 105.246  19
   0  -8 -11 145.620 105.046  16
   0  -8 -11 114.166 70.7605  11
   0  -8 -12 445.922 110.612  16
   0  -8 -12 266.207 103.829  19
   0  -8 -13-91.2789 102.154  15
   0  -8 -13 28.1439 106.901  16
   0  -8 -13 8.46569 105.014  19
   0  -8 -14-73.2633 98.5928  29
   0  -8 -14 69.9188 99.6518  16
   0  -8 -14 170.748 92.3547  15
   0  -8 -14 89.0676 105.595  40
   0  -8 -14 238.005 103.832  19
   0  -8 -15 20.7751 86.2887  29
   0  -8 -15 48.6225 92.4876  16
   0  -8 -15 74.8904 85.0670  15
   0  -8 -15-47.5223 87.4375  19
   0  -8 -15 15.6246 103.727  40
   0  -8 -16 1144.49 89.7880  29
   0  -8 -16 1094.29 91.0749  16
   0  -8 -16 1127.51 84.7283  15
   0  -8 -16 948.135 99.9753  40
   0  -8 -17 253.732 57.6528  29
   0  -8 -17 156.469 52.2643  15
   0  -8 -17 40.8947 62.2269  16
   0  -8 -17 130.951 69.2631  40
   0  -6   0 50.0294 171.297   2
   0  -6   1 2949.02 220.381   2
   0  -6   2 399.279 175.423   2
   0  -6  -2 255.404 164.750   2
   0  -6   3 6106.48 301.422   2
   0  -6  -3 5906.15 300.112   2
   0  -6  -4 461.765 153.905   2
   0  -6   4 496.104 165.874   2
   0  -6   5 32098.3 1252.84   2
   0  -6  -5 32606.6 1249.37   2
   0  -6   6 840.527 147.402   2
   0  -6  -6 649.319 152.081   2
   0  -6   7 6691.50 305.828   2
   0  -6  -7 6844.79 305.116   2
   0  -6  -8 2243.72 119.884  19
   0  -6  -8 2076.20 144.814   2
   0  -6  -9 8734.08 343.884  19
   0  -6  -9 8805.62 345.995  36
   0  -6  -9 8847.49 345.732  16
   0  -6  -9 8947.07 348.457  42
   0  -6  -9 7931.84 338.429  11
   0  -6 -10 728.100 104.393  19
   0  -6 -10 678.953 91.6964  15
   0  -6 -10 643.491 93.9544  42
   0  -6 -10 638.244 93.8112  16
   0  -6 -11 491.490 110.711  19
   0  -6 -11 365.239 107.496  16
   0  -6 -11 649.382 103.709  15
   0  -6 -12 213.681 110.265  19
   0  -6 -12 118.343 111.819  16
   0  -6 -12 374.655 102.014  15
   0  -6 -13 234.281 106.938  19
   0  -6 -13 2.31621 111.167  16
   0  -6 -13 164.271 97.7133  15
   0  -6 -14 1489.17 117.941  15
   0  -6 -14 1545.17 138.562  40
   0  -6 -14 1375.06 121.169  29
   0  -6 -14 1416.81 130.206  19
   0  -6 -14 1525.31 129.325  16
   0  -6 -15 148.445 88.0593  15
   0  -6 -15 217.004 98.4649  29
   0  -6 -15 248.012 108.401  19
   0  -6 -15 285.248 107.145  16
   0  -6 -15 316.119 114.100  40
   0  -6 -16 1347.01 107.230  29
   0  -6 -16 1430.72 126.309  40
   0  -6 -16 1327.62 116.993  16
   0  -6 -16 1265.78 96.9447  15
   0  -6 -16 1214.21 112.721  19
   0  -6 -17 484.880 72.2230  23
   0  -6 -17 584.105 64.9251  15
   0  -6 -17 743.033 97.3420  40
   0  -6 -17 634.145 78.9139  29
   0  -6 -17 622.615 89.9409  16
   0  -6 -18 122.754 64.7752  16
   0  -6 -18 154.256 53.0383  29
   0  -6 -18 156.443 50.3344  23
   0  -4   0 264532. 9936.45   2
   0  -4   1 29900.7 1147.54   2
   0  -4   2 497.555 138.600   2
   0  -4  -2 542.776 143.710   2
   0  -4  -3 22081.0 828.385   9
   0  -4  -3 21475.1 847.201   8
   0  -4   3 21433.2 848.370   2
   0  -4  -3 21961.9 846.735   2
   0  -4  -4 1210.39 76.0374   9
   0  -4  -4 1277.48 155.676   8
   0  -4  -4 1108.29 136.266   2
   0  -4   4 1038.96 137.701   2
   0  -4  -5 160.036 68.1916   9
   0  -4   5 7.00496 123.823   2
   0  -4  -5 153.825 112.898   2
   0  -4   6 5200.97 234.537   2
   0  -4  -6 5412.05 231.526   2
   0  -4  -6 4892.23 214.543   9
   0  -4   7 22213.3 873.099   2
   0  -4  -7 22019.6 871.712   2
   0  -4  -7 23947.0 894.302   8
   0  -4  -7 23339.1 870.080   9
   0  -4  -8 20929.1 805.856   9
   0  -4  -9 44.3817 74.0650  16
   0  -4  -9 188.332 87.6048  19
   0  -4  -9-37.6742 74.7229  15
   0  -4 -10 115.817 72.1528  15
   0  -4 -10 44.0380 90.0840  16
   0  -4 -10-36.2201 81.8319  19
   0  -4 -10-67.0393 91.2140  36
   0  -4 -11 2083.35 137.303  19
   0  -4 -11 1943.46 117.678  28
   0  -4 -11 2224.48 136.301  16
   0  -4 -11 2060.13 125.473  15
   0  -4 -12 269.417 94.5810  15
   0  -4 -12 484.169 87.8699  28
   0  -4 -12 409.427 105.734  16
   0  -4 -12 554.775 104.545  19
   0  -4 -13 1268.98 104.567  28
   0  -4 -13 1271.54 113.964  29
   0  -4 -13 1148.74 128.763  16
   0  -4 -13 994.738 118.139  40
   0  -4 -13 1074.80 110.476  15
   0  -4 -14 1745.54 119.064  28
   0  -4 -14 1923.90 130.903  29
   0  -4 -14 1612.01 141.510  40
   0  -4 -14 1487.03 116.912  15
   0  -4 -14 1869.07 137.726  16
   0  -4 -15 1222.36 95.3258  31
   0  -4 -15 1217.15 120.403  29
   0  -4 -15 1091.28 102.506  28
   0  -4 -15 1034.02 100.707  15
   0  -4 -15 1399.01 136.234  40
   0  -4 -15 1206.91 128.252  16
   0  -4 -16 256.323 68.8836  31
   0  -4 -16 521.238 99.0991  29
   0  -4 -16 301.406 111.105  16
   0  -4 -16 223.228 75.8799  15
   0  -4 -16 567.207 118.741  40
   0  -4 -17 1801.48 112.112  29
   0  -4 -17 1731.19 116.690  16
   0  -4 -17 1836.35 131.013  40
   0  -4 -17 1437.03 96.3505  21
   0  -4 -17 1573.39 104.484  23
   0  -4 -18 305.093 63.7711  23
   0  -4 -18 463.555 70.4702  29
   0  -4 -19 143.437 39.8053  23
   0  -4 -19 306.638 41.5336  29
   0  -2  -1 48184.9 1814.79   8
   0  -2  -2 188267. 6951.37   8
   0  -2  -2 184474. 6945.90   9
   0  -2  -2 189270. 6950.13   2
   0  -2   2 179709. 6949.94   2
   0  -2  -3 15247.9 570.192   9
   0  -2   3 14494.3 575.022   2
   0  -2  -3 14942.6 575.726   2
   0  -2  -4 6525.93 264.005   9
   0  -2  -4 6717.78 263.043   2
   0  -2   4 6267.21 262.890   2
   0  -2  -5 16840.8 629.607  10
   0  -2  -5 17321.3 653.055   8
   0  -2  -5 16371.0 641.717   9
   0  -2  -5 16227.4 635.768   2
   0  -2   5 16688.1 636.102   2
   0  -2  -6 3850.38 150.942  10
   0  -2  -6 3949.42 179.897   9
   0  -2  -6 4132.46 202.154   8
   0  -2   6 3675.62 152.040   2
   0  -2  -6 3527.92 151.521   2
   0  -2  -7 4373.02 179.616  10
   0  -2  -7 4974.61 230.829   8
   0  -2  -7 4546.33 212.207   9
   0  -2  -8 50797.5 1859.13   8
   0  -2  -8 47149.5 1853.71   9
   0  -2  -9 3293.00 194.107   8
   0  -2  -9 3033.61 182.723   9
   0  -2 -10 6143.95 246.839  19
   0  -2 -10 5588.49 241.590  12
   0  -2 -10 5725.25 268.497   9
   0  -2 -11 105.543 84.3058  12
   0  -2 -11 254.086 97.5562  40
   0  -2 -11 120.440 76.4869  19
   0  -2 -11 80.1640 74.7227  15
   0  -2 -11 87.9147 85.0391  28
   0  -2 -11 5.69624 90.3933  29
   0  -2 -12 4432.04 202.454  40
   0  -2 -12 4156.68 196.523  19
   0  -2 -12 4125.03 183.595  15
   0  -2 -12 4022.98 189.570  29
   0  -2 -12 3831.75 189.299  28
   0  -2 -13 588.238 120.160  40
   0  -2 -13 742.603 116.561  19
   0  -2 -13 817.850 110.987  29
   0  -2 -13 605.141 101.957  28
   0  -2 -13 860.357 91.5253  15
   0  -2 -14 1602.68 116.994  31
   0  -2 -14 1236.74 101.986  15
   0  -2 -14 1429.17 128.441  19
   0  -2 -14 1339.08 120.279  28
   0  -2 -14 1255.21 117.961  29
   0  -2 -14 1350.79 126.723  40
   0  -2 -15 1783.85 122.478  31
   0  -2 -15 1693.83 110.305  15
   0  -2 -15 2022.55 134.554  19
   0  -2 -15 1799.31 133.689  29
   0  -2 -15 1980.19 132.722  28
   0  -2 -15 2071.63 153.102  40
   0  -2 -16-185.204 103.572  28
   0  -2 -16 196.920 99.7780  29
   0  -2 -16 115.558 82.1294  31
   0  -2 -16 56.8263 92.1763  23
   0  -2 -16 39.6485 99.8680  19
   0  -2 -17 503.255 93.0656  29
   0  -2 -17 397.616 82.6755  23
   0  -2 -17 449.661 76.4281  31
   0  -2 -18 754.848 89.3205  16
   0  -2 -18 791.435 80.2654  29
   0  -2 -18 632.829 78.3339  21
   0  -2 -18 518.984 73.5259  23
   0  -2 -19 74.7636 66.4217  16
   0  -2 -19 16.3268 51.4573  21
   0  -2 -19 11.8336 46.2042  23
   0  -2 -19-56.8977 48.6264  29
   0   0  -1 42.8887 23.6324   9
   0   0  -2 6214.90 241.354  10
   0   0  -2 6055.36 242.173   8
   0   0  -2 6455.95 244.835   9
   0   0  -3 98.2066 66.2847  10
   0   0  -3-5.00602 70.1260   8
   0   0  -3 25.3253 76.9416   9
   0   0  -4 8125.29 325.381  10
   0   0  -4 8006.42 327.916   8
   0   0  -4 8512.48 334.723   9
   0   0  -5 58.0714 81.1464  10
   0   0  -5-97.2626 95.4793   8
   0   0  -5 47.8820 108.298   9
   0   0  -6 817.313 98.4110  10
   0   0  -6 583.313 103.901   8
   0   0  -6 504.222 123.382   9
   0   0  -7 141.038 94.0293  10
   0   0  -7-52.6638 97.0761   8
   0   0  -7 8.28943 123.891   9
   0   0  -8 5408.25 238.054  10
   0   0  -8 5283.16 244.391   8
   0   0  -8 5575.31 260.691   9
   0   0  -9-99.3345 97.3920  10
   0   0  -9-11.3758 129.003   9
   0   0  -9 36.5768 103.504   8
   0   0 -10 11558.0 450.602  13
   0   0 -10 11352.9 461.267  10
   0   0 -10 11630.4 452.996  16
   0   0 -10 11523.0 451.527  12
   0   0 -11-194.739 94.0591  12
   0   0 -11 11.7278 74.0875  14
   0   0 -11 66.6052 86.0565  19
   0   0 -11-23.5125 62.1031  15
   0   0 -11 20.3427 86.8691  29
   0   0 -11 5.85305 90.9324  28
   0   0 -11 145.563 95.0304  16
   0   0 -12 3786.44 190.750  12
   0   0 -12 4079.29 189.931  16
   0   0 -12 3916.54 177.897  15
   0   0 -12 4331.58 193.173  29
   0   0 -12 4354.12 195.742  28
   0   0 -12 4282.86 187.138  14
   0   0 -12 4204.12 193.167  19
   0   0 -13 37.3563 84.3952  14
   0   0 -13-169.592 95.4114  29
   0   0 -13 3.83026 83.9238  30
   0   0 -13 49.5480 105.713  28
   0   0 -13 160.430 103.556  12
   0   0 -13 6.56178 110.647  16
   0   0 -13 38.0634 91.0446  19
   0   0 -13 61.0328 98.8657  31
   0   0 -14 653.524 103.262  31
   0   0 -14 400.903 110.623  28
   0   0 -14 421.622 91.6006  30
   0   0 -14 546.387 105.631  29
   0   0 -14 521.354 102.288  23
   0   0 -14 503.313 115.232  12
   0   0 -14 248.904 99.4865  19
   0   0 -14 539.230 113.707  16
   0   0 -15 24.2640 84.2649  30
   0   0 -15-123.606 109.805  28
   0   0 -15-25.3711 103.758  29
   0   0 -15-69.9371 96.8632  19
   0   0 -15-64.0046 93.9397  31
   0   0 -15 40.9729 105.669  16
   0   0 -15-61.8608 89.9135  23
   0   0 -16 1640.28 130.286  28
   0   0 -16 1299.70 121.038  29
   0   0 -16 1360.58 112.177  31
   0   0 -16 1383.22 130.055  16
   0   0 -16 1287.75 109.928  23
   0   0 -17 167.266 90.5417  29
   0   0 -17-4.81493 83.4524  31
   0   0 -17-85.9918 94.6555  16
   0   0 -17 53.5026 80.5356  23
   0   0 -18-51.3673 74.8831  29
   0   0 -18 26.3109 66.3292  31
   0   0 -18 19.6580 66.1573  23
   0   0 -18 59.6459 83.2402  16
   0   0 -19 68.3498 64.5658  21
   0   0 -19-60.7705 62.0163  16
   0   2   0 2.04812 79.7535   4
   0   2   0 33.9387 53.6594  10
   0   2   1 49860.5 1862.91  10
   0   2  -1 48963.9 1867.76  10
   0   2   1 49553.2 1869.27   4
   0   2  -2 192532. 7223.26  10
   0   2  -2 192313. 7221.98   4
   0   2   2 192332. 7222.09   4
   0   2  -3 15635.2 608.546   9
   0   2  -3 16150.4 598.678   7
   0   2  -3 15829.4 601.359   4
   0   2   3 15004.8 601.732   4
   0   2  -4 6942.11 299.600   9
   0   2  -4 7292.37 278.879   7
   0   2   4 6597.73 278.186   4
   0   2  -4 7012.35 277.528   4
   0   2  -5 17329.6 657.862   9
   0   2  -5 16860.0 636.481   8
   0   2  -5 16230.5 653.598  10
   0   2  -5 16867.5 636.528   4
   0   2   5 16424.6 636.419   4
   0   2  -6 3947.96 161.366   8
   0   2  -6 4221.65 208.603   9
   0   2  -6 3833.55 195.399  10
   0   2  -6 3583.58 147.313   4
   0   2   6 3654.17 148.292   4
   0   2  -7 5085.41 236.461  10
   0   2  -7 4750.19 206.709   8
   0   2  -7 5182.39 251.999   9
   0   2  -8 49196.4 1855.86  10
   0   2  -8 48512.3 1839.37   8
   0   2  -8 48602.4 1861.02   9
   0   2  -9 3657.79 204.302  10
   0   2 -10 6219.42 262.800  16
   0   2 -10 6055.17 294.035  10
   0   2 -10 6388.91 259.146  13
   0   2 -10 6251.79 262.031  12
   0   2 -10 6282.41 261.302  17
   0   2 -10 6285.09 259.737  14
   0   2 -11 95.1210 93.7304  12
   0   2 -11 87.4863 76.7605  23
   0   2 -11 8.84209 73.9116  26
   0   2 -11 94.2560 124.166  10
   0   2 -11 46.1525 73.9216  19
   0   2 -11 15.1635 90.0596  17
   0   2 -11 36.7515 89.3921  16
   0   2 -11 95.2670 88.8434  31
   0   2 -11 149.850 84.9859  13
   0   2 -11 95.7401 80.9245  14
   0   2 -11 181.060 96.7014  40
   0   2 -11 246.925 83.3965  28
   0   2 -11 142.003 84.4503  30
   0   2 -11 222.983 92.3275  29
   0   2 -12 3919.84 183.567  23
   0   2 -12 3745.42 218.542  10
   0   2 -12 3892.22 180.533  19
   0   2 -12 4115.57 192.175  28
   0   2 -12 3964.70 187.483  29
   0   2 -12 4355.90 193.378  14
   0   2 -12 3916.12 181.371  24
   0   2 -12 4021.99 189.627  12
   0   2 -12 4147.30 185.485  26
   0   2 -12 4017.86 193.151  16
   0   2 -12 4108.62 187.135  30
   0   2 -12 4000.33 186.359  31
   0   2 -12 3732.28 193.393  13
   0   2 -13 693.814 115.649  12
   0   2 -13 741.815 110.688  16
   0   2 -13 574.608 101.340  30
   0   2 -13 783.731 105.143  29
   0   2 -13 659.407 114.057  28
   0   2 -13 714.927 97.6037  23
   0   2 -13 659.548 101.527  31
   0   2 -13 738.101 92.8305  19
   0   2 -13 849.526 110.737  14
   0   2 -13 727.873 89.2836  24
   0   2 -14 1291.43 105.338  24
   0   2 -14 1346.12 129.727  16
   0   2 -14 1256.31 110.673  23
   0   2 -14 1380.98 121.004  29
   0   2 -14 1330.70 133.834  28
   0   2 -14 1567.93 128.441  12
   0   2 -14 1280.43 127.469  31
   0   2 -14 1554.94 115.525  30
   0   2 -15 1753.96 111.488  24
   0   2 -15 2076.77 132.679  29
   0   2 -15 1974.33 147.359  28
   0   2 -15 1879.10 140.902  12
   0   2 -15 2062.41 135.989  16
   0   2 -15 1898.98 133.717  31
   0   2 -15 1716.54 123.890  30
   0   2 -15 1613.12 123.413  23
   0   2 -16-9.42671 120.548  28
   0   2 -16-107.751 97.4252  29
   0   2 -16 31.5074 85.7991  30
   0   2 -16-136.829 106.936  12
   0   2 -16 49.7286 87.2423  23
   0   2 -16-36.4977 100.193  16
   0   2 -16-15.9473 104.631  31
   0   2 -17 612.618 98.6086  16
   0   2 -17 357.663 79.4479  23
   0   2 -17 318.296 89.9334  29
   0   2 -17 325.048 92.9541  31
   0   2 -18 632.762 68.5422  23
   0   2 -18 608.039 79.6339  31
   0   2 -18 650.481 81.1216  16
   0   2 -19 32.5375 67.3675  21
   0   2 -19-72.6729 50.8905  31
   0   2 -19 90.8992 55.1788  16
   0   4   0 277831. 10418.9  10
   0   4   0 277187. 10425.5   4
   0   4  -1 31406.8 1174.48  10
   0   4   1 30415.3 1167.29  10
   0   4   1 31138.4 1181.62   4
   0   4   2 395.234 56.0224  10
   0   4  -2 502.087 117.019  10
   0   4   2 474.676 133.097   4
   0   4  -2 364.242 128.532   4
   0   4  -3 22188.9 868.127  10
   0   4   3 22945.2 868.439   4
   0   4  -3 22273.7 868.101   4
   0   4  -4 1192.03 143.965  10
   0   4  -4 1125.03 88.0133   7
   0   4  -4 1131.10 127.525   4
   0   4   4 1161.37 128.275   4
   0   4   5 109.415 108.393   4
   0   4  -5 136.680 105.827   4
   0   4  -5 160.655 73.9540   7
   0   4  -5 160.978 27.1508   8
   0   4  -6 5323.04 223.885   7
   0   4  -6 5324.66 235.965   4
   0   4   6 5405.33 236.859   4
   0   4  -7 22482.8 879.859   4
   0   4   7 23156.0 880.999   4
   0   4  -7 24058.4 904.115  10
   0   4  -8 21777.8 860.826  10
   0   4  -9 152.615 78.6344  12
   0   4  -9 67.7327 89.6721  13
   0   4  -9 178.066 88.5286  14
   0   4  -9 52.1182 151.069  10
   0   4  -9 145.217 77.3431  17
   0   4 -10-22.7076 78.3743  18
   0   4 -10 32.2098 83.1174  17
   0   4 -10 62.9491 82.2882  13
   0   4 -10 97.6098 82.0834  26
   0   4 -10 120.079 83.8893  24
   0   4 -10 86.0144 89.0662  16
   0   4 -10 109.388 89.9292  12
   0   4 -10-36.9126 155.641  10
   0   4 -10 77.3599 87.4780  28
   0   4 -10-51.8095 92.0460  30
   0   4 -11 2142.26 192.129  10
   0   4 -11 1846.09 117.014  41
   0   4 -11 2050.43 123.465  18
   0   4 -11 1834.44 126.424  17
   0   4 -11 1888.08 128.835  26
   0   4 -11 2010.29 133.313  12
   0   4 -11 2170.10 128.339  24
   0   4 -11 2171.98 132.223  29
   0   4 -11 1963.44 125.926  28
   0   4 -11 1874.67 117.607  23
   0   4 -11 2039.24 127.470  16
   0   4 -11 2119.14 122.992  31
   0   4 -11 2068.58 130.758  30
   0   4 -12 220.524 94.2666  31
   0   4 -12 333.670 105.220  16
   0   4 -12 368.390 102.250  17
   0   4 -12 502.331 97.9344  24
   0   4 -12 317.586 101.004  12
   0   4 -12 425.002 104.359  30
   0   4 -12 214.726 108.765  28
   0   4 -12 413.962 105.213  29
   0   4 -12 215.793 91.1407  23
   0   4 -12 293.176 83.3417  41
   0   4 -12 234.962 153.438  10
   0   4 -12 200.534 104.805  26
   0   4 -13 1413.96 120.183  26
   0   4 -13 1180.59 165.996  10
   0   4 -13 1267.54 124.842  29
   0   4 -13 1128.51 122.732  28
   0   4 -13 1347.47 120.656  16
   0   4 -13 1282.53 130.593  31
   0   4 -13 1426.99 120.021  30
   0   4 -13 1123.98 119.507  12
   0   4 -13 1150.65 109.826  23
   0   4 -13 1141.82 111.975  24
   0   4 -14 1773.80 129.467  29
   0   4 -14 1744.33 132.627  16
   0   4 -14 1837.18 122.286  24
   0   4 -14 1541.52 133.291  12
   0   4 -14 1641.43 121.298  23
   0   4 -14 1685.60 129.866  30
   0   4 -14 1830.74 137.728  31
   0   4 -15 1374.51 108.524  24
   0   4 -15 1111.68 114.322  16
   0   4 -15 1150.78 117.225  29
   0   4 -15 1136.39 121.366  12
   0   4 -15 1051.85 139.903  35
   0   4 -15 1071.14 106.183  23
   0   4 -15 1003.82 112.095  30
   0   4 -15 1331.85 129.130  31
   0   4 -16 287.596 107.694  31
   0   4 -16 304.132 95.8551  16
   0   4 -16 409.904 105.123  12
   0   4 -16 383.169 80.4109  24
   0   4 -16 313.550 84.6971  23
   0   4 -16 486.583 119.048  35
   0   4 -17 1605.39 115.389  31
   0   4 -17 1635.90 105.550  16
   0   4 -17 1651.96 117.122  12
   0   4 -18 386.174 76.8183  31
   0   4 -19 283.603 50.3202  31
   0   6   0-209.060 165.483   4
   0   6   0-16.7734 103.788  10
   0   6   1 2774.48 207.045   4
   0   6   1 2779.38 143.698  10
   0   6  -1 2698.24 168.438  10
   0   6  -2 611.460 161.559   4
   0   6   2 499.168 169.624   4
   0   6   2 381.261 77.3883  10
   0   6  -2 423.711 132.402  10
   0   6   3 6449.05 296.702   4
   0   6  -3 6350.11 298.297   4
   0   6   3 5948.88 237.039  10
   0   6  -3 6236.70 286.410  10
   0   6  -4 486.534 145.653   4
   0   6   4 332.161 143.470   4
   0   6  -4 708.010 153.996  10
   0   6  -5 33480.3 1295.84  10
   0   6  -5 33118.1 1274.42   7
   0   6   5 33819.1 1292.60   4
   0   6  -5 34173.7 1292.28   4
   0   6   6 679.658 140.454   4
   0   6  -6 629.870 126.017   4
   0   6  -6 745.378 76.4407   7
   0   6  -6 745.490 163.633  10
   0   6  -7 6959.57 295.359   4
   0   6   7 6403.38 299.253   4
   0   6  -8 2284.44 130.781  14
   0   6  -8 2427.63 130.010  12
   0   6  -8 2186.70 129.958  13
   0   6  -8 2224.66 136.027   4
   0   6  -8 2255.27 125.299  17
   0   6  -9 8911.66 355.848  26
   0   6  -9 9224.48 360.335  30
   0   6  -9 9407.00 362.172  31
   0   6  -9 8467.63 355.090  12
   0   6  -9 8765.13 355.304  23
   0   6  -9 8567.62 409.863  10
   0   6  -9 9067.50 356.813  41
   0   6  -9 8707.15 356.831  17
   0   6  -9 7966.70 353.046  18
   0   6  -9 9114.92 360.272  14
   0   6  -9 9362.92 361.243  13
   0   6  -9 9060.71 357.351  28
   0   6  -9 9172.10 355.251  16
   0   6  -9 8778.19 363.360  35
   0   6 -10 759.196 103.984  24
   0   6 -10 787.519 106.935  12
   0   6 -10 769.907 97.8710  28
   0   6 -10 605.022 108.352  30
   0   6 -10 795.968 94.3116  23
   0   6 -10 840.326 186.558  10
   0   6 -10 864.323 103.193  41
   0   6 -10 561.947 89.6536  18
   0   6 -10 688.428 101.782  17
   0   6 -10 903.363 120.291  35
   0   6 -10 586.078 101.559  31
   0   6 -10 692.617 92.4265  26
   0   6 -10 671.426 106.144  14
   0   6 -10 771.762 111.858  13
   0   6 -10 599.418 97.3868  16
   0   6 -11 562.460 107.611  24
   0   6 -11 446.525 111.911  30
   0   6 -11 504.531 103.995  28
   0   6 -11 496.335 179.635  10
   0   6 -11 413.873 102.562  41
   0   6 -11 375.367 88.4022  18
   0   6 -11 455.534 113.820  35
   0   6 -11 470.678 108.743  31
   0   6 -11 476.501 107.138  12
   0   6 -11 424.886 92.7025  23
   0   6 -11 426.926 104.977  13
   0   6 -11 509.263 112.442  14
   0   6 -11 475.659 104.374  17
   0   6 -11 404.900 92.3081  16
   0   6 -12 74.6008 101.742  24
   0   6 -12 72.2767 105.232  12
   0   6 -12 329.569 95.4721  23
   0   6 -12-49.7504 173.602  10
   0   6 -12-4.68826 110.316  28
   0   6 -12 246.731 91.6436  18
   0   6 -12 236.468 107.954  17
   0   6 -12 280.727 98.1892  16
   0   6 -12 148.733 116.403  35
   0   6 -12 338.286 97.2951  41
   0   6 -12 149.719 111.362  30
   0   6 -12 58.7066 112.852  13
   0   6 -13 228.797 95.8502  16
   0   6 -13 39.5515 132.217  35
   0   6 -13 18.1098 105.385  24
   0   6 -13 2.36178 108.473  12
   0   6 -13 136.435 113.779  26
   0   6 -13 92.3654 95.4835  41
   0   6 -13 119.197 123.607  13
   0   6 -13 238.357 159.924  10
   0   6 -14 1437.91 123.634  24
   0   6 -14 1230.13 148.160  35
   0   6 -14 1521.98 139.433  13
   0   6 -14 1384.55 130.025  12
   0   6 -14 1266.02 108.528  39
   0   6 -14 1384.45 114.078  16
   0   6 -15 337.025 109.441  31
   0   6 -15 295.390 105.966  12
   0   6 -15 306.760 124.063  35
   0   6 -15 316.460 96.4441  24
   0   6 -15 68.6913 76.7574  39
   0   6 -16 1129.28 110.294  12
   0   6 -16 1477.34 121.927  31
   0   6 -16 1442.72 102.139  24
   0   6 -16 1208.07 128.877  35
   0   6 -17 490.465 99.7894  35
   0   6 -17 391.290 80.4174  21
   0   6 -17 674.147 86.8911  12
   0   6 -17 692.439 72.1168  24
   0   6 -17 733.521 90.4621  31
   0   6 -18 1.01845 64.6953  31
   0   6 -18-10.3430 57.2245  21
   0   6 -18-100.506 73.6450  35
   0   8   0 215.944 189.508   4
   0   8   0 156.898 105.733  10
   0   8   1 486.025 189.330   4
   0   8  -1 350.339 125.243  10
   0   8   1 531.565 98.6744  10
   0   8  -2 7633.09 364.561   4
   0   8   2 7617.67 364.064   4
   0   8  -2 7238.18 333.878  10
   0   8   3 7358.38 352.518   4
   0   8  -3 6958.98 347.459   4
   0   8  -3 7036.24 327.390  10
   0   8   4 1323.85 184.946   4
   0   8  -4 1434.33 180.867   4
   0   8  -4 1334.37 171.291  10
   0   8   5 5350.07 282.752   4
   0   8  -5 5205.41 279.304   4
   0   8  -5 4990.35 223.900   7
   0   8  -5 5408.10 279.308  10
   0   8  -6 2343.19 126.109  13
   0   8  -6 2390.53 210.142  10
   0   8  -6 2326.05 185.236   4
   0   8   6 2407.85 195.690   4
   0   8  -7 1275.10 185.611  10
   0   8  -7 1517.05 105.183  13
   0   8  -7 1499.86 110.241  26
   0   8   7 1355.71 162.767   4
   0   8  -7 1307.76 153.884   4
   0   8  -7 1337.39 117.693  41
   0   8  -7 1391.78 112.873  35
   0   8  -7 1373.90 113.045  24
   0   8  -7 1463.83 118.959  31
   0   8  -8 5785.88 237.598  17
   0   8  -8 5586.73 247.233  26
   0   8  -8 5648.58 246.317  12
   0   8  -8 5847.92 252.068  31
   0   8  -8 5654.23 236.309  33
   0   8  -8 6080.57 257.959  35
   0   8  -8 5178.38 269.054   4
   0   8  -8 5776.69 318.700  10
   0   8  -8 5985.93 250.386  24
   0   8  -8 5292.28 242.308  13
   0   8  -9 6.97619 83.3547  17
   0   8  -9 99.6791 82.4009  18
   0   8  -9 41.7911 105.984  24
   0   8  -9 12.6105 94.0357  12
   0   8  -9-37.9791 111.146  41
   0   8  -9-171.536 124.004  35
   0   8  -9-1.65953 72.8354  33
   0   8  -9-86.3895 102.873  26
   0   8  -9 10.9310 94.7892  31
   0   8  -9 2.11767 96.9421  13
   0   8 -10 1983.67 122.813  17
   0   8 -10 1842.80 117.916  18
   0   8 -10 1816.81 137.263  24
   0   8 -10 1776.17 141.893  41
   0   8 -10 1843.58 134.566  31
   0   8 -10 1955.78 143.618  35
   0   8 -10 1793.24 207.700  10
   0   8 -10 1765.48 135.509  26
   0   8 -10 2234.93 144.300  13
   0   8 -10 1753.54 138.541  12
   0   8 -11 173.410 113.229  13
   0   8 -11 99.3170 95.0561  17
   0   8 -11 174.397 129.743  35
   0   8 -11 105.000 117.529  31
   0   8 -11 117.235 86.6828  18
   0   8 -11 72.0610 104.740  12
   0   8 -11 114.561 108.001  41
   0   8 -11 49.4973 102.620  26
   0   8 -11 310.043 177.305  10
   0   8 -12 76.8898 165.284  10
   0   8 -12 264.598 114.688  26
   0   8 -12 359.675 88.8907  18
   0   8 -12 306.391 116.067  13
   0   8 -12 339.745 125.628  35
   0   8 -12 528.223 113.377  12
   0   8 -12 285.435 108.217  41
   0   8 -12 623.343 117.888  31
   0   8 -13 113.987 114.388  13
   0   8 -13 61.1484 109.889  12
   0   8 -13 106.793 128.814  35
   0   8 -13-123.089 110.332  24
   0   8 -13-194.251 105.878  41
   0   8 -13 208.944 122.855  31
   0   8 -14 172.130 113.420  13
   0   8 -14 198.640 123.129  35
   0   8 -14 62.7192 83.2244  21
   0   8 -14 168.549 104.939  12
   0   8 -14 15.6782 91.7237  39
   0   8 -14 54.6636 115.525  31
   0   8 -14 24.2759 101.392  24
   0   8 -15 50.7842 94.1226  12
   0   8 -15 23.3031 76.1985  39
   0   8 -15 70.4352 90.1987  24
   0   8 -15 129.010 75.3494  21
   0   8 -15 13.3029 111.020  35
   0   8 -16 1160.01 97.7017  12
   0   8 -16 998.134 90.3883  24
   0   8 -17 187.834 64.4028  12
   0   8 -17 220.265 56.4827  24
   0  10   0 21.9777 83.9851   6
   0  10   0 23.3031 115.924  10
   0  10   0-70.9265 195.548   4
   0  10   1 433.774 79.3373   6
   0  10  -1 368.529 124.583  10
   0  10   1 405.754 210.528   4
   0  10  -2 2783.93 135.750   6
   0  10   2 2781.85 136.763   6
   0  10  -2 2818.08 242.349   4
   0  10  -2 2673.20 192.851  10
   0  10  -2 2577.33 131.728  13
   0  10   2 2863.95 252.011   4
   0  10  -3 1333.32 95.5233  13
   0  10  -3 1515.44 172.863  10
   0  10   3 1511.53 105.613  20
   0  10  -3 1540.53 212.238   4
   0  10   3 1523.97 211.874   4
   0  10   3 1424.37 111.393   6
   0  10  -3 1478.79 108.819   6
   0  10  -3 1409.56 106.752  41
   0  10  -4 8692.51 351.640  41
   0  10  -4 8653.83 399.847  10
   0  10   4 9152.27 419.402   4
   0  10  -4 8441.57 413.712   4
   0  10   4 8396.67 344.975  20
   0  10  -4 8612.68 346.094  24
   0  10  -4 8567.29 344.402  13
   0  10   4 8782.69 349.285   6
   0  10  -4 8810.62 348.006   6
   0  10   5 307.643 88.1220   6
   0  10  -5 238.386 84.1440   6
   0  10  -5 428.899 86.7177  13
   0  10  -5 219.168 182.271  10
   0  10  -5 268.446 85.1275  24
   0  10  -5 345.196 94.6951  41
   0  10  -5 281.805 171.889   4
   0  10   5 454.915 185.110   4
   0  10  -5 224.490 75.6472  26
   0  10  -6 258.678 78.7505   6
   0  10   6 322.741 83.1506   6
   0  10  -6 259.462 86.3425  13
   0  10  -6 415.435 182.665  10
   0  10  -6 232.947 97.3699  24
   0  10  -6 389.105 95.4820  41
   0  10   6 328.782 174.003   4
   0  10  -6 455.664 167.377   4
   0  10  -6 263.282 85.4547  26
   0  10   7 140.934 166.509   4
   0  10  -7 248.954 158.699   4
   0  10  -7 251.742 74.4586   6
   0  10  -7 206.841 95.0601  13
   0  10  -7 353.261 194.726  10
   0  10  -7 278.411 98.4903  24
   0  10  -7 463.777 88.1880  33
   0  10  -7 304.812 114.699  41
   0  10  -7 320.579 90.8772  26
   0  10  -8 291.922 109.313  31
   0  10  -8 449.865 100.235  13
   0  10  -8 378.273 196.567  10
   0  10  -8 426.889 105.917  24
   0  10  -8 462.397 85.7378  33
   0  10  -8 365.741 101.415  26
   0  10  -8 217.937 121.494  41
   0  10  -9 101.615 116.746  41
   0  10  -9 183.388 116.525  24
   0  10  -9 316.999 118.056  31
   0  10  -9 357.548 106.015  13
   0  10  -9 330.473 80.7847  33
   0  10  -9 291.859 83.9538  18
   0  10  -9 301.960 200.754  10
   0  10  -9 245.710 105.841  26
   0  10 -10 345.915 82.3927  25
   0  10 -10 642.045 117.009  24
   0  10 -10 232.538 113.141  12
   0  10 -10 350.448 74.9293  33
   0  10 -10 438.877 122.342  31
   0  10 -10 383.529 114.023  13
   0  10 -10 487.692 111.923  26
   0  10 -10 559.048 179.470  10
   0  10 -10 225.263 81.0850  18
   0  10 -11 359.644 109.660  13
   0  10 -11 407.259 113.461  31
   0  10 -11 410.294 113.184  12
   0  10 -11 406.285 81.0646  18
   0  10 -11 312.739 118.250  41
   0  10 -11 500.455 115.395  24
   0  10 -12 236.520 106.750  13
   0  10 -12 198.331 108.097  12
   0  10 -12-2.16214 108.451  31
   0  10 -12-17.1904 108.290  24
   0  10 -12 146.459 115.025  41
   0  10 -12 64.0104 69.8520  18
   0  10 -13 117.906 98.3247  13
   0  10 -13-22.1301 95.8372  39
   0  10 -13 80.0835 98.1883  12
   0  10 -13 101.932 102.489  24
   0  10 -14 1270.65 102.833  39
   0  10 -14 1415.14 107.004  12
   0  10 -14 1070.06 107.251  13
   0  10 -15 96.3942 75.1136  12
   0  10 -15-28.2234 67.0853  39
   0  10 -16 675.045 66.5604  24
   0  10 -16 871.036 70.9982  12
   0  12   0 1050.81 234.921   4
   0  12   0 881.621 110.137   6
   0  12   1 1016.31 214.882   4
   0  12   1 1129.02 119.863   6
   0  12   2 2137.36 243.899   4
   0  12  -2 2022.43 246.366   4
   0  12  -2 1832.99 116.903  41
   0  12   2 1860.89 132.736   6
   0  12  -2 1728.60 133.235   6
   0  12   3 2508.23 147.018   6
   0  12  -3 2260.96 140.273   6
   0  12  -3 2363.58 122.606  13
   0  12  -3 2028.39 132.761  41
   0  12  -3 2179.95 189.228  10
   0  12   3 2111.64 237.255   4
   0  12  -3 2330.53 239.949   4
   0  12  -4 1586.22 123.049  41
   0  12  -4 1805.56 222.265   4
   0  12   4 1314.21 219.137   4
   0  12  -4 1458.42 118.015   6
   0  12   4 1545.59 124.997   6
   0  12  -4 1681.34 107.270  13
   0  12  -4 1498.73 184.091  10
   0  12  -4 1606.40 110.910  24
   0  12  -5 625.101 114.029  41
   0  12  -5 606.973 196.635   4
   0  12   5 1003.01 199.633   4
   0  12   5 578.439 101.897   6
   0  12  -5 761.861 102.799   6
   0  12  -5 805.093 110.229  12
   0  12  -5 619.397 90.6606  13
   0  12  -5 564.358 176.721  10
   0  12  -5 602.148 94.9897  24
   0  12  -6 882.999 115.062  41
   0  12  -6 920.680 115.010  12
   0  12  -6 505.527 179.806   4
   0  12   6 1094.76 197.457   4
   0  12  -6 669.238 95.4110  13
   0  12  -6 881.615 96.1291   6
   0  12   6 639.464 99.5437   6
   0  12  -6 724.265 102.916  24
   0  12  -6 754.465 179.187  10
   0  12  -7 5054.21 229.719  33
   0  12  -7 5145.56 230.027  13
   0  12  -7 5325.11 303.413  10
   0  12  -7 5325.67 233.577  24
   0  12  -7 5367.21 240.414  41
   0  12  -8 23.7346 78.5445  18
   0  12  -8 158.030 87.2748  33
   0  12  -8 102.665 103.459  24
   0  12  -8-26.4707 117.937  41
   0  12  -8-7.90411 91.4630  13
   0  12  -9 262.826 70.4667  18
   0  12  -9 171.244 78.8696  33
   0  12  -9 215.665 96.7874  13
   0  12  -9 359.667 103.516  24
   0  12  -9 260.465 88.8623  25
   0  12  -9 172.999 114.146  41
   0  12 -10 189.471 67.9856  33
   0  12 -10 182.555 76.5353  25
   0  12 -10 118.174 101.229  24
   0  12 -10 248.014 95.3078  13
   0  12 -10 123.402 115.369  41
   0  12 -11 110.607 90.0081  13
   0  12 -11 36.7386 95.8939  24
   0  12 -12 344.919 90.0764  12
   0  12 -12 364.400 90.1227  24
   0  12 -12 351.694 84.4627  13
   0  12 -13 264.491 78.7973  12
   0  12 -13 129.119 75.9754  24
   0  12 -13 320.050 74.4946  13
   0  12 -13 24.9894 82.2965  39
   0  12 -14 775.911 72.4986  39
   0  12 -14 696.540 73.3727  24
   0  12 -14 767.401 74.3402  12
   0  14   0-185.683 191.590   4
   0  14   0 96.1266 112.812   6
   0  14   1 3031.25 168.404   6
   0  14  -2 4796.73 228.428   6
   0  14   2 5048.99 230.353   6
   0  14  -3 1909.68 133.458   6
   0  14   3 1951.80 135.047   6
   0  14   3 2022.34 125.578  25
   0  14  -3 1979.62 119.534  39
   0  14  -4 93.8098 98.2589  12
   0  14  -4 215.215 96.8215   6
   0  14   4 177.607 101.499   6
   0  14   4 206.494 77.6046  25
   0  14  -5 569.321 100.395  12
   0  14  -5 377.582 98.3358  33
   0  14  -6 865.069 99.9850  33
   0  14  -6 936.979 103.432  12
   0  14  -6 786.240 87.2298  24
   0  14  -6 875.269 113.120  25
   0  14  -6 727.164 83.2864  13
   0  14  -7 1255.55 103.143  33
   0  14  -7 1164.47 93.5832  13
   0  14  -7 1186.89 95.8768  24
   0  14  -7 1400.25 111.212  25
   0  14  -7 1385.04 111.176  12
   0  14  -8 454.990 92.2129  12
   0  14  -8 369.957 74.1632  33
   0  14  -8 313.916 91.1957  25
   0  14  -8 408.637 83.1704  24
   0  14  -8 397.693 100.111  39
   0  14  -8 329.835 74.2781  13
   0  14  -9-45.2507 66.9241  13
   0  14  -9-21.1963 72.5123  25
   0  14  -9 5.66616 76.4378  24
   0  14  -9-154.582 91.6948  39
   0  14 -10 516.597 64.7489  13
   0  14 -10 492.800 76.7395  24
   0  14 -10 337.346 62.8168  25
   0  14 -10 374.496 85.8452  39
   0  14 -11 63.3888 52.8695  13
   0  14 -11 162.997 63.1282  24
   0  14 -11-36.9400 74.8648  39
   0  14 -12 968.432 69.5155  24
   0  14 -12 1184.04 79.0183  39
   0  16   0 9676.31 385.866  25
   0  16  -1 2353.77 128.258  12
   0  16   1 2355.02 130.924  25
   0  16  -2 63.9973 76.0851  12
   0  16  -2 41.8296 93.4192  25
   0  16   2 95.0331 74.1353  25
   0  16  -3 692.621 97.2712  25
   0  16   3 695.436 74.0092  25
   0  16  -3 739.531 85.0996  12
   0  16  -3 822.359 91.5348  33
   0  16  -4 62.3169 89.4898  25
   0  16  -4 93.0469 73.9356  12
   0  16  -4 102.345 77.5302  33
   0  16  -5 598.139 80.0461  12
   0  16  -5 794.802 79.1784  33
   0  16  -6 239.512 69.4466  12
   0  16  -6 403.102 79.3553  25
   0  16  -6 300.600 61.0532  39
   0  16  -6 213.350 65.4862  33
   0  16  -7 137.291 64.7499  12
   0  16  -7 113.205 58.2974  39
   0  16  -7 155.651 66.4266  25
   0  16  -8 56.5930 58.2159  12
   0  16  -8 8.05138 52.3560  39
   0  16  -8-32.7291 54.7194  25
   0  16  -9 422.449 50.7445  12
   0  16  -9 306.006 47.6483  39
   0  16  -9 306.433 38.6347  25
   0  18   0 8.86797 39.8457  25
   0  18   1 73.3173 52.8035  33
   0  18  -1-4.85428 49.9852  33
   0  18  -1-11.5458 45.0613  25
   1 -17  -6 216.674 49.4424  42
   1 -17  -6 324.094 56.4389  11
   1 -17  -5 189.974 54.1769  42
   1 -17  -5 244.315 56.8739   5
  -1 -17   5 181.726 57.5332   5
   1 -17  -5 202.904 59.9044  11
   1 -17  -4 889.061 72.1099  42
   1 -17  -4 967.824 77.3154   5
   1 -17  -4 859.246 77.7769  11
   1 -17  -3 295.242 63.8367  42
   1 -17  -3 434.831 75.8332   5
   1 -17  -3 347.868 69.0542  11
   1 -17  -2 130.637 65.1202  42
   1 -17  -2 192.758 75.6351   5
   1 -17  -2 97.3655 64.0396  11
   1 -17  -1 634.114 69.4653  42
  -1 -17   1 617.603 58.5804  42
  -1 -17   1 569.563 57.2017  11
   1 -17  -1 526.570 66.1978  11
  -1 -17   0 262.452 54.3865  42
   1 -17   0 317.188 85.3065   5
   1 -17   0 357.375 56.2506  11
  -1 -17   0 297.753 59.7542  11
  -1 -17  -1 574.644 59.3548  42
   1 -17   1 524.496 84.3123   5
  -1 -17  -1 473.122 66.7931  11
  -1 -17  -2-43.9801 51.0638  42
   1 -17   2-50.4418 76.7011   5
  -1 -17  -2 31.6582 63.0870  11
  -1 -17  -3 148.680 48.8149  42
   1 -17   3 188.890 71.8144   5
  -1 -17  -3 61.3134 63.8997  11
  -1 -17  -4 519.850 50.0110  42
  -1 -17  -4 656.101 64.8052   5
   1 -17   4 546.832 64.8808   5
  -1 -17  -4 569.942 68.3571  11
   1 -17   5 378.541 49.4189   5
  -1 -17  -5 445.985 59.8468  11
  -1 -17  -6 152.306 53.9089  11
   1 -15 -11 229.947 41.8775  15
   1 -15 -10 607.648 62.7256  11
   1 -15 -10 383.630 53.5737  15
   1 -15  -9 243.671 69.3172  11
   1 -15  -9 277.582 55.2301  15
   1 -15  -8 690.533 89.1119  11
   1 -15  -8 583.601 63.4322  15
   1 -15  -8 757.252 84.5556  42
   1 -15  -7 262.410 61.5330  15
   1 -15  -7 248.757 84.4828  42
   1 -15  -6 260.261 93.1089  11
   1 -15  -6 144.439 85.9270  42
   1 -15  -5 243.196 95.0812  11
   1 -15  -5 397.673 94.3155  42
   1 -15  -4 596.345 101.741  11
   1 -15  -4 513.150 96.8036  42
   1 -15  -3 1088.46 112.409  11
   1 -15  -2 243.043 98.6141  11
  -1 -15   2 304.587 77.9430  11
  -1 -15   1 2090.86 123.182  11
   1 -15  -1 1988.91 130.126  11
  -1 -15   0 1357.06 112.529  11
   1 -15   0 1344.72 106.969  11
   1 -15   1 372.631 81.4664  11
  -1 -15  -1 426.110 101.108  11
   1 -15   2 293.975 70.9114  11
  -1 -15  -2 269.296 98.0168  11
  -1 -15  -3 439.010 100.367  11
  -1 -15  -3 549.740 88.8064  42
  -1 -15  -4 146.490 82.9570  42
  -1 -15  -4 197.247 97.7144  11
  -1 -15  -4 108.524 66.0049  15
  -1 -15  -5 463.041 86.6105  42
  -1 -15  -5 410.497 68.5702  15
  -1 -15  -5 471.836 96.5676  11
  -1 -15  -6 132.502 77.8460  42
   1 -15   6 235.443 75.2993   5
  -1 -15  -6 207.305 68.0576  15
  -1 -15  -7 222.120 64.5792  15
  -1 -15  -7 171.125 82.5455  11
  -1 -15  -7 198.331 73.0885  42
  -1 -15  -8 330.213 63.3309  15
  -1 -15  -8 337.280 77.3850  11
  -1 -15  -9 147.559 55.0231  15
  -1 -15  -9 186.981 62.1467  11
  -1 -15 -10 197.650 47.9699  15
  -1 -15 -10 183.795 46.1707  11
   1 -13 -14 67.8137 45.9393  15
   1 -13 -14-80.0246 50.0013  29
   1 -13 -14 26.0892 52.2031  40
   1 -13 -13 13.1043 61.8023  15
   1 -13 -12 345.222 73.7934  15
   1 -13 -11 220.622 80.7969  15
   1 -13 -11 63.7566 72.2983  11
   1 -13 -10 106.656 94.5789  42
   1 -13 -10 173.515 67.2637  16
   1 -13 -10 271.189 87.5705  11
   1 -13 -10 288.557 86.8803  15
   1 -13  -9 335.567 96.8054  11
   1 -13  -9 307.926 100.367  42
   1 -13  -9 247.791 90.2660  15
   1 -13  -8 936.845 112.341  42
   1 -13  -8 968.931 114.794  11
   1 -13  -8 739.423 99.0685  15
   1 -13  -7 631.092 107.803  42
   1 -13  -7 452.112 104.971  11
   1 -13  -7 500.898 92.6471  15
   1 -13  -6 946.548 95.8195  15
   1 -13  -6 887.372 112.764  42
   1 -13  -5 800.540 241.152   2
  -1 -13   5 1018.14 232.300   2
   1 -13  -5 614.371 88.1367  15
   1 -13  -5 567.097 110.127  11
  -1 -13   4 1193.79 255.979   2
   1 -13  -4 786.142 243.252   2
   1 -13  -4 1133.68 117.338  11
   1 -13  -4 1142.58 92.1090  15
   1 -13  -3 1314.44 124.616  11
  -1 -13   3 1165.30 97.3298  11
  -1 -13   3 1405.55 271.212   2
   1 -13  -3 1034.87 267.870   2
  -1 -13   2 1681.93 120.837  11
   1 -13  -2 1783.47 130.018  11
   1 -13  -2 2229.37 287.487   2
  -1 -13   2 1519.84 280.817   2
   1 -13  -1 359.283 102.544  11
  -1 -13   1 364.527 101.727  11
  -1 -13   1 370.511 237.967   2
  -1 -13   0 612.453 103.494  11
   1 -13   0 858.463 106.866  11
   1 -13   0 739.572 261.966   2
   1 -13   1 103.198 93.3741  11
  -1 -13  -1 175.945 101.367  11
  -1 -13  -1 192.802 239.344   2
   1 -13   1 239.309 243.455   2
   1 -13   2 980.573 255.374   2
  -1 -13  -2 822.976 245.380   2
  -1 -13  -2 988.692 117.440  11
   1 -13   2 666.486 94.8962  11
  -1 -13  -2 884.383 87.9749  15
   1 -13   3-40.6143 227.261   2
  -1 -13  -3 108.606 236.617   2
  -1 -13  -3 108.957 106.424  11
  -1 -13  -3 87.5554 83.2394  15
   1 -13   4 117.933 217.888   2
  -1 -13  -4 481.108 221.209   2
  -1 -13  -4 124.105 90.0432  15
  -1 -13  -4 270.547 108.518  11
  -1 -13  -5 232.765 89.8566  15
  -1 -13  -5 155.960 98.7990  42
  -1 -13  -6 1290.47 113.662  42
  -1 -13  -6 1111.46 106.218  15
  -1 -13  -7 829.133 105.837  42
  -1 -13  -7 693.510 94.3383  16
  -1 -13  -7 837.562 115.682  11
  -1 -13  -7 965.123 104.037  15
  -1 -13  -8 658.117 98.1008  42
  -1 -13  -8 491.188 85.2124  16
  -1 -13  -8 476.400 102.733  11
  -1 -13  -8 442.989 93.4170  15
  -1 -13  -9 425.018 90.4539  42
  -1 -13  -9 317.096 90.1368  15
  -1 -13  -9 453.394 91.2982  11
  -1 -13  -9 377.050 78.4346  16
  -1 -13 -10 355.743 73.3142  16
  -1 -13 -10 283.733 76.2404  11
  -1 -13 -10 379.689 85.0900  15
  -1 -13 -11 298.063 63.8075  16
  -1 -13 -11 327.323 77.0862  15
  -1 -13 -12 304.784 66.1851  40
  -1 -13 -12 272.408 54.7022  16
  -1 -13 -12 265.175 68.6938  15
  -1 -13 -13 86.3489 49.5973  40
  -1 -13 -13 70.6020 53.3045  15
  -1 -13 -13 156.792 49.1277  29
   1 -11 -16 367.180 57.5312  40
   1 -11 -16 243.324 49.0403  29
   1 -11 -15 81.0861 74.1455  40
   1 -11 -15 28.6242 64.8834  29
   1 -11 -15 19.7185 52.7419  16
   1 -11 -14 709.807 90.4029  40
   1 -11 -14 647.525 85.7256  29
   1 -11 -14 439.654 70.5274  16
   1 -11 -14 570.345 86.3826  15
   1 -11 -13 435.337 78.6564  16
   1 -11 -13 148.549 93.7301  15
   1 -11 -12 447.361 72.6122  11
   1 -11 -12 453.431 87.7885  16
   1 -11 -12 702.234 102.307  15
   1 -11 -11 541.247 106.094  15
   1 -11 -11 388.771 76.5885  19
   1 -11 -11 472.272 107.699  42
   1 -11 -11 361.456 91.4661  16
   1 -11 -11 495.853 88.8125  11
   1 -11 -10 458.314 90.0211  16
   1 -11 -10 401.932 105.722  15
   1 -11 -10 369.066 96.3622  11
   1 -11 -10 378.882 107.728  42
   1 -11  -9 463.650 96.0472  16
   1 -11  -9 607.910 105.361  15
   1 -11  -9 396.688 99.7222  11
   1 -11  -9 440.290 111.889  42
   1 -11  -8 626.400 93.5965  16
   1 -11  -8 501.239 107.651  42
   1 -11  -8 576.255 109.875  15
   1 -11  -8 608.548 103.017  11
  -1 -11   7 1833.84 227.368   2
   1 -11  -7 1484.78 227.116   2
   1 -11  -7 1542.28 125.315  42
   1 -11  -7 1548.88 123.093  15
   1 -11  -7 1548.26 131.288  11
   1 -11  -6 724.117 217.517   2
  -1 -11   6 557.895 214.013   2
   1 -11  -6 558.218 97.0098  15
  -1 -11   5 1907.32 252.712   2
   1 -11  -5 1731.38 248.992   2
   1 -11  -5 1735.53 114.917  15
  -1 -11   4 1391.10 242.521   2
   1 -11  -4 1172.79 240.694   2
   1 -11  -4 1251.87 96.4320  15
   1 -11  -4 1073.90 119.824  11
   1 -11  -3 2835.52 276.585   2
  -1 -11   3 2416.32 275.579   2
   1 -11  -3 2181.46 121.982  15
  -1 -11   3 2292.74 124.833  11
   1 -11  -3 2302.45 141.619  11
   1 -11  -2 272.929 100.208  11
  -1 -11   2 209.142 80.3373  11
   1 -11  -2 443.734 229.744   2
  -1 -11   2 173.324 229.738   2
  -1 -11   1 159.528 80.9885  11
   1 -11  -1 151.034 83.8098  11
  -1 -11   1 215.535 242.635   2
   1 -11   0 11.4914 90.5929  11
  -1 -11   0 8.58079 228.903   2
   1 -11   0 288.405 246.490   2
   1 -11   1 172.357 86.4487  11
   1 -11   1 210.660 232.327   2
   1 -11   2 194.210 80.1968  11
   1 -11   2 105.584 230.056   2
  -1 -11  -2 359.815 225.447   2
   1 -11   3 475.462 228.152   2
  -1 -11  -3-299.631 237.924   2
  -1 -11  -4 74.4484 106.138  11
  -1 -11  -4-136.860 219.800   2
   1 -11   4 8.77553 217.931   2
   1 -11   5 1219.72 227.933   2
  -1 -11  -5 855.147 227.273   2
   1 -11   6 1124.57 225.319   2
  -1 -11  -6 1315.33 117.542  42
  -1 -11  -6 1312.76 120.310  15
  -1 -11  -6 1324.70 128.115  11
  -1 -11  -7 734.193 107.902  42
  -1 -11  -7 710.523 109.906  15
  -1 -11  -7 914.600 109.694  11
  -1 -11  -8 353.768 103.883  16
  -1 -11  -8 452.811 104.728  42
  -1 -11  -8 511.428 101.748  11
  -1 -11  -8 289.866 109.424  15
  -1 -11  -9 725.071 84.5659  19
  -1 -11  -9 735.026 106.683  16
  -1 -11  -9 585.042 108.298  42
  -1 -11  -9 608.330 113.115  15
  -1 -11  -9 589.879 100.321  11
  -1 -11 -10 752.919 104.950  16
  -1 -11 -10 693.852 94.4822  11
  -1 -11 -10 701.979 114.069  15
  -1 -11 -10 590.779 85.1501  19
  -1 -11 -11 1016.86 103.836  16
  -1 -11 -11 936.575 85.3318  11
  -1 -11 -11 788.334 86.1979  19
  -1 -11 -11 1041.06 112.875  15
  -1 -11 -12 937.099 95.7815  16
  -1 -11 -12 861.273 82.3901  19
  -1 -11 -12 660.385 102.052  15
  -1 -11 -13 427.671 87.4363  40
  -1 -11 -13 415.680 78.7327  16
  -1 -11 -13 431.651 65.9603  19
  -1 -11 -14 723.898 79.7861  40
  -1 -11 -14 727.379 71.5140  16
  -1 -11 -14 650.921 71.1936  29
  -1 -11 -15 166.781 55.4200  40
  -1 -11 -15 86.3499 47.3377  16
  -1 -11 -15 148.701 50.3576  15
  -1 -11 -15 23.6837 45.0738  29
   1  -9 -17 1074.56 81.4202  40
   1  -9 -17 1050.21 71.2312  16
   1  -9 -17 1073.50 69.3353  15
   1  -9 -17 1095.05 72.7282  29
   1  -9 -16 2.97250 80.2557  40
   1  -9 -16 64.6098 70.7386  16
   1  -9 -16-65.7460 70.8584  15
   1  -9 -16 14.5864 71.8614  29
   1  -9 -15 821.812 106.215  40
   1  -9 -15 719.630 92.3591  15
   1  -9 -15 926.126 91.3360  16
   1  -9 -15 763.551 97.1242  29
   1  -9 -14 72.7821 95.9934  16
   1  -9 -14 97.3652 92.9589  19
   1  -9 -13 817.772 106.431  16
   1  -9 -13 757.844 99.4230  19
   1  -9 -12 779.776 105.384  19
   1  -9 -12 845.713 79.9390  11
   1  -9 -12 1113.23 119.087  15
   1  -9 -12 797.258 111.916  16
   1  -9 -11 310.559 110.485  42
   1  -9 -11 385.617 83.5763  11
   1  -9 -11 546.094 116.942  15
   1  -9 -11 475.990 100.305  19
   1  -9 -11 262.900 104.385  16
   1  -9 -10-11.6451 106.423  42
   1  -9 -10 182.336 90.9916  11
   1  -9 -10 191.461 110.162  15
   1  -9 -10 176.155 88.7446  19
   1  -9 -10 272.965 96.5024  16
   1  -9  -9 469.835 102.540  42
   1  -9  -9 590.751 98.9240  15
   1  -9  -9 522.966 97.8817  11
   1  -9  -9 551.122 96.1226  16
   1  -9  -9 316.680 87.7629  19
   1  -9  -8 1137.50 176.423   2
   1  -9  -8 1036.18 113.210  42
   1  -9  -8 1070.44 110.939  15
   1  -9  -8 902.022 96.4342  11
   1  -9  -8 828.541 101.261  16
   1  -9  -8 958.328 88.9495  19
   1  -9  -7 1005.96 101.934  42
   1  -9  -7 931.425 94.8689  15
   1  -9  -7 850.180 186.327   2
  -1  -9   7 832.053 188.095   2
   1  -9  -7 942.986 94.5151  11
   1  -9  -6-43.9321 88.0136  15
   1  -9  -6 246.406 186.321   2
  -1  -9   6 192.627 191.639   2
   1  -9  -6-46.7841 94.2255  11
  -1  -9   5 576.274 202.272   2
   1  -9  -5 404.817 193.387   2
   1  -9  -5 503.879 86.6544  15
   1  -9  -4 354.971 206.900   2
  -1  -9   4 223.167 204.628   2
  -1  -9   3-149.394 207.216   2
   1  -9  -3 318.836 204.864   2
   1  -9  -3-13.4154 79.1737  11
  -1  -9   2 2452.55 242.077   2
   1  -9  -2 2517.68 135.160  11
  -1  -9   1 530.424 214.842   2
   1  -9  -1 329.551 83.8616  11
   1  -9   0 471.496 220.205   2
  -1  -9   0 184.553 206.263   2
   1  -9   1 552.591 210.987   2
   1  -9   2 590.485 210.560   2
  -1  -9  -2 807.186 205.398   2
   1  -9   3 305.607 203.366   2
  -1  -9  -3 200.420 198.497   2
  -1  -9  -4 1604.98 221.054   2
   1  -9   4 1803.72 229.756   2
   1  -9   5 759.826 203.385   2
  -1  -9  -5 624.945 194.514   2
  -1  -9  -6 698.698 95.9107  42
   1  -9   6 650.061 190.391   2
  -1  -9  -6 589.424 186.105   2
  -1  -9  -7 516.910 91.0076  42
  -1  -9  -7 425.038 79.4489  19
  -1  -9  -7 564.512 94.3129  15
  -1  -9  -7 450.705 99.3690  11
  -1  -9  -7 361.542 171.244   2
  -1  -9  -8 281.275 93.1715  15
  -1  -9  -8 213.772 88.0722  19
  -1  -9  -8 332.219 88.9692  11
  -1  -9  -8 362.139 101.043  42
  -1  -9  -9 258.722 106.860  15
  -1  -9  -9 273.686 113.181  16
  -1  -9  -9 220.750 95.2045  19
  -1  -9  -9 305.877 93.9121  11
  -1  -9  -9 359.746 102.147  42
  -1  -9 -10 979.494 121.423  15
  -1  -9 -10 1203.50 124.887  16
  -1  -9 -10 845.254 95.6808  11
  -1  -9 -10 786.824 116.887  42
  -1  -9 -10 838.630 103.822  19
  -1  -9 -11 600.574 104.337  19
  -1  -9 -11 866.987 117.763  16
  -1  -9 -11 685.864 79.3590  11
  -1  -9 -12 1250.41 115.294  19
  -1  -9 -12 1486.01 122.384  16
  -1  -9 -13 81.6439 90.4462  19
  -1  -9 -13 11.6985 100.035  16
  -1  -9 -13 64.5134 94.3220  15
  -1  -9 -14-36.6258 84.3532  15
  -1  -9 -14 28.9352 91.2643  16
  -1  -9 -14-53.4184 86.2542  19
  -1  -9 -14 259.060 98.5376  40
  -1  -9 -14 31.5136 83.4321  29
  -1  -9 -15 672.868 77.9054  15
  -1  -9 -15 820.222 86.4477  16
  -1  -9 -15 662.716 81.1905  19
  -1  -9 -15 687.928 90.5820  40
  -1  -9 -15 626.075 77.7653  29
  -1  -9 -16-29.2030 62.8879  16
  -1  -9 -16-35.9386 52.0334  15
  -1  -9 -16-8.10547 67.6732  40
  -1  -9 -16 48.6773 53.3697  29
   1  -7 -18 164.437 57.5834  29
   1  -7 -18 192.380 62.4938  16
   1  -7 -18 91.4927 46.0886  23
   1  -7 -17 193.207 87.8946  40
   1  -7 -17 342.807 81.8028  16
   1  -7 -17 311.876 77.3351  29
   1  -7 -17 185.207 66.8031  15
   1  -7 -16 553.902 106.055  40
   1  -7 -16 739.746 99.6651  16
   1  -7 -16 770.972 98.6655  29
   1  -7 -16 575.750 87.3630  15
   1  -7 -15 362.948 104.509  19
   1  -7 -15 192.523 112.660  40
   1  -7 -15 322.048 100.568  29
   1  -7 -15 385.936 94.9887  15
   1  -7 -15 369.761 105.831  16
   1  -7 -14 285.590 110.752  19
   1  -7 -14 444.162 111.534  29
   1  -7 -14 309.708 98.4326  15
   1  -7 -14 368.812 110.196  16
   1  -7 -13 398.804 109.675  15
   1  -7 -13 239.818 114.758  19
   1  -7 -13 516.133 113.876  16
   1  -7 -12 123.399 97.5413  15
   1  -7 -12 131.852 103.287  16
   1  -7 -12 179.666 109.296  19
   1  -7 -11 850.510 114.455  42
   1  -7 -11 881.850 107.365  16
   1  -7 -11 928.093 106.753  19
   1  -7 -10 208.062 101.132  16
   1  -7 -10 349.326 92.1667  36
   1  -7 -10 301.597 93.2002  42
   1  -7 -10 211.427 94.5260  19
   1  -7 -10 375.078 74.6350  11
   1  -7  -9 1132.40 111.230  42
   1  -7  -9 1244.38 102.469  36
   1  -7  -9 1615.33 113.105  16
   1  -7  -9 1610.52 117.062  15
   1  -7  -9 1324.48 94.2320  11
   1  -7  -9 1388.45 108.823  19
   1  -7  -8 87.4102 88.7675  42
   1  -7  -8 185.134 75.7607  19
   1  -7  -8 177.455 76.3221  11
   1  -7  -8 186.714 91.4305  15
   1  -7  -8 217.223 130.240   2
   1  -7  -7 15.0712 75.0872  11
   1  -7  -7 84.6756 150.605   2
  -1  -7   7 14.2123 152.035   2
   1  -7  -7 28.2197 81.1055  15
   1  -7  -6 344.510 156.438   2
  -1  -7   6 113.361 156.297   2
  -1  -7   5 410.538 174.035   2
   1  -7  -5 563.435 172.192   2
  -1  -7   4 4135.32 252.071   2
   1  -7  -4 3667.31 250.252   2
  -1  -7   3 8142.03 382.649   2
   1  -7  -3 7799.38 378.462   2
  -1  -7   2 4762.17 281.698   2
  -1  -7   1 593.343 195.469   2
   1  -7   0 797.649 192.730   2
  -1  -7   0 723.358 189.794   2
   1  -7   1 1271.15 197.112   2
  -1  -7  -2 1642.94 195.005   2
   1  -7   2 1770.05 206.588   2
   1  -7   3 1006.60 192.533   2
  -1  -7  -3 1338.26 187.793   2
   1  -7   4 1288.77 184.208   2
  -1  -7  -4 1366.15 183.729   2
   1  -7   5 372.790 174.152   2
  -1  -7  -5 565.640 161.439   2
   1  -7   6 68.3244 163.078   2
  -1  -7  -6 134.875 141.596   2
  -1  -7  -7 135.177 68.9835  19
   1  -7   7 81.5655 139.932   2
  -1  -7  -7 177.049 134.750   2
  -1  -7  -8 308.382 90.1688  19
  -1  -7  -8 208.076 83.1943  42
  -1  -7  -9 208.323 97.6105  42
  -1  -7  -9 286.693 95.8488  16
  -1  -7  -9 83.8272 92.4960  19
  -1  -7  -9 244.091 78.3540  11
  -1  -7 -10 160.522 71.8992  11
  -1  -7 -10 136.985 102.648  19
  -1  -7 -10-30.5573 99.5002  15
  -1  -7 -10 72.2987 106.282  16
  -1  -7 -11-37.9323 98.0303  19
  -1  -7 -11-29.2072 96.5388  15
  -1  -7 -11-82.0706 109.732  16
  -1  -7 -12 43.4443 105.747  19
  -1  -7 -12-2.23320 97.9070  15
  -1  -7 -12 135.891 111.485  16
  -1  -7 -13 112.543 116.121  40
  -1  -7 -13 87.3564 109.840  19
  -1  -7 -13 82.7321 93.1399  15
  -1  -7 -13 165.964 114.309  16
  -1  -7 -13-13.2932 100.002  29
  -1  -7 -14-86.9374 108.589  40
  -1  -7 -14-24.9193 103.761  19
  -1  -7 -14 63.1154 88.0256  15
  -1  -7 -14 16.7040 108.666  16
  -1  -7 -14-30.1227 94.0831  29
  -1  -7 -15 230.775 107.706  40
  -1  -7 -15 14.4960 96.3958  19
  -1  -7 -15 280.002 79.6845  15
  -1  -7 -15 172.030 95.8425  16
  -1  -7 -15 217.712 84.1554  29
  -1  -7 -16 274.729 95.2062  40
  -1  -7 -16 106.805 64.2244  15
  -1  -7 -16 106.869 82.5013  16
  -1  -7 -16 172.473 74.0991  29
  -1  -7 -16 127.907 79.4819  19
  -1  -7 -17 195.556 58.1674  23
  -1  -7 -17 172.392 54.4053  29
  -1  -7 -17 103.740 68.9573  16
   1  -5 -19 134.916 48.7856  29
   1  -5 -19 161.474 57.5347  16
   1  -5 -18 344.250 61.9359  23
   1  -5 -18 348.113 76.0048  29
   1  -5 -18 311.902 77.7657  16
   1  -5 -17-114.404 72.1146  15
   1  -5 -17-60.9418 91.6852  16
   1  -5 -17-117.332 90.0131  29
   1  -5 -17 108.564 100.447  40
   1  -5 -16 511.691 113.991  19
   1  -5 -16 707.610 93.3331  15
   1  -5 -16 625.837 115.225  16
   1  -5 -16 813.560 120.558  40
   1  -5 -15 44.3699 109.299  19
   1  -5 -15-144.758 95.3961  15
   1  -5 -15 29.1212 116.572  16
   1  -5 -15 11.3653 106.856  29
   1  -5 -15-4.92584 113.740  40
   1  -5 -14 891.077 118.017  19
   1  -5 -14 866.606 104.732  15
   1  -5 -14 860.600 117.606  16
   1  -5 -14 1019.55 121.283  29
   1  -5 -14 824.159 129.344  40
   1  -5 -13 108.021 116.151  19
   1  -5 -13-16.0833 112.394  16
   1  -5 -13 52.0131 99.7723  15
   1  -5 -12 131.280 96.3426  19
   1  -5 -12 25.2676 97.2526  15
   1  -5 -12 128.740 97.6798  16
   1  -5 -11 468.370 104.096  19
   1  -5 -11 259.120 98.2862  36
   1  -5 -11 413.112 95.1611  15
   1  -5 -11 356.089 104.966  16
   1  -5 -10 68.2198 78.2406  16
   1  -5 -10 31.0132 94.3939  19
   1  -5 -10 76.5251 84.3604  36
   1  -5 -10 86.6505 77.6230  42
   1  -5 -10 20.1772 75.6249  15
   1  -5  -9 370.042 90.6660  16
   1  -5  -9 393.211 88.6129  19
   1  -5  -8 301.244 91.8411   2
   1  -5  -7 110.815 75.1005   9
  -1  -5   7 42.5121 115.191   2
   1  -5  -7 45.0491 113.469   2
   1  -5  -6 48.1833 75.2659   9
  -1  -5   6-110.715 138.129   2
   1  -5  -6-42.8656 131.325   2
   1  -5  -5 985.839 87.7155   9
   1  -5  -5 1114.37 143.276   2
  -1  -5   5 1072.06 154.523   2
   1  -5  -4 687.740 83.7258   9
   1  -5  -4 627.427 157.071   2
  -1  -5   4 759.075 148.898   2
   1  -5  -3 3373.30 209.268   2
  -1  -5   3 2991.30 206.284   2
   1  -5   0 7707.34 353.903   2
  -1  -5  -1 5497.60 249.140   8
   1  -5   1 5045.98 276.856   2
  -1  -5  -2 2428.76 167.072   8
   1  -5   2 2458.12 192.087   2
  -1  -5  -2 2150.75 184.544   2
  -1  -5  -3 1662.45 164.975   8
   1  -5   3 1884.50 177.132   2
  -1  -5  -3 1808.11 174.068   2
  -1  -5  -4 2253.24 186.318   8
  -1  -5  -4 2279.19 176.985   2
   1  -5   4 2217.35 177.003   2
  -1  -5  -5 2564.89 200.211   8
  -1  -5  -5 2533.97 167.885   2
   1  -5   5 2580.80 185.863   2
   1  -5   6 726.827 134.770   2
  -1  -5  -6 628.293 116.082   2
   1  -5   7 1524.39 136.223   2
  -1  -5  -7 1650.44 126.241   2
  -1  -5  -8 64.4818 163.679   8
  -1  -5  -8 71.1726 82.2881  15
  -1  -5  -8-23.9113 75.0618  19
  -1  -5  -9 714.177 94.3352  15
  -1  -5  -9 580.152 90.0148  42
  -1  -5  -9 640.897 99.0462  19
  -1  -5 -10 297.983 104.789  16
  -1  -5 -10-15.2629 89.6546  15
  -1  -5 -10 233.750 101.921  19
  -1  -5 -11 1026.37 104.358  15
  -1  -5 -11 769.360 119.276  19
  -1  -5 -11 963.046 121.252  16
  -1  -5 -12 106.282 89.9347  15
  -1  -5 -12 148.691 112.556  19
  -1  -5 -12-93.5653 113.824  16
  -1  -5 -13-11.3283 102.640  29
  -1  -5 -13 167.028 118.752  40
  -1  -5 -13 70.1360 89.1039  15
  -1  -5 -13 117.025 118.591  19
  -1  -5 -13 181.922 111.771  16
  -1  -5 -14 328.567 101.679  29
  -1  -5 -14 437.278 122.966  40
  -1  -5 -14 302.917 90.6439  15
  -1  -5 -14 277.128 112.985  19
  -1  -5 -14 72.8101 109.425  16
  -1  -5 -15 18.7376 77.8538  15
  -1  -5 -15 65.9379 74.9400  31
  -1  -5 -15-18.6809 114.215  40
  -1  -5 -15 132.071 110.713  16
  -1  -5 -15 35.5694 92.9776  29
  -1  -5 -16 673.948 89.2404  29
  -1  -5 -16 526.620 71.3560  15
  -1  -5 -16 445.103 109.154  40
  -1  -5 -16 471.526 101.952  16
  -1  -5 -17 30.8679 69.1878  23
  -1  -5 -17 11.6642 80.2347  16
  -1  -5 -17 30.0356 68.8392  29
  -1  -5 -18 81.9436 52.3793  23
  -1  -5 -18 217.292 45.5570  29
   1  -3 -19 297.371 48.9753  21
   1  -3 -19 322.037 63.5721  29
   1  -3 -18-20.7821 64.7048  23
   1  -3 -18 39.2115 68.9668  21
   1  -3 -18 42.9857 85.8373  16
   1  -3 -18 201.499 82.0623  29
   1  -3 -17 814.325 86.6370  23
   1  -3 -17 573.159 102.002  29
   1  -3 -17 429.451 92.5721  28
   1  -3 -17 833.610 112.602  16
   1  -3 -16 350.048 117.391  16
   1  -3 -16 337.502 75.0452  31
   1  -3 -16 215.403 107.731  19
   1  -3 -16 267.019 94.9846  28
   1  -3 -16 148.666 106.952  29
   1  -3 -16 158.239 78.9326  15
   1  -3 -15 937.759 125.296  19
   1  -3 -15 887.927 92.7286  31
   1  -3 -15 1053.85 118.385  29
   1  -3 -15 857.730 111.521  28
   1  -3 -15 1033.69 119.445  16
   1  -3 -15 1149.19 100.668  15
   1  -3 -14 74.7544 112.088  16
   1  -3 -14 191.126 98.2754  28
   1  -3 -14-26.0834 108.570  29
   1  -3 -14-3.56759 82.0773  31
   1  -3 -14 163.863 86.1063  15
   1  -3 -14 110.823 86.2973  34
   1  -3 -13 491.589 95.1695  28
   1  -3 -13 496.082 110.339  29
   1  -3 -13 638.843 116.842  16
   1  -3 -13 452.270 92.3618  15
   1  -3 -13 400.756 86.1927  34
   1  -3 -12 969.599 96.8425  28
   1  -3 -12 801.664 103.308  29
   1  -3 -12 940.355 89.0568  34
   1  -3 -12 1027.87 99.5297  15
   1  -3 -12 851.509 116.109  16
   1  -3 -11 1622.61 138.462   9
   1  -3 -11 1632.48 110.938  36
   1  -3 -11 1704.71 121.892  16
   1  -3 -11 1343.49 100.183  15
   1  -3 -10 2838.73 147.479  19
   1  -3 -10 2878.52 139.680  15
   1  -3 -10 2817.99 149.086  16
   1  -3 -10 2685.23 170.925   9
   1  -3  -9 1581.34 134.341   9
   1  -3  -8 4145.34 200.220   9
   1  -3  -7 165.468 72.5863   2
  -1  -3   7 201.315 70.6754   2
   1  -3  -7 273.656 95.8021   9
  -1  -3   6 906.202 93.0922   2
   1  -3  -6 964.256 101.058   2
   1  -3  -6 1060.64 104.106   9
   1  -3  -5 1384.21 121.707   2
  -1  -3   5 1321.37 112.572   2
   1  -3  -5 1325.03 105.737   9
   1  -3  -4 2738.01 158.330   2
   1  -3  -4 2784.39 140.025   9
   1  -3  -3 1965.06 154.824   2
   1  -3  -2 1708.03 151.927   2
  -1  -3   1 12051.8 463.511   8
   1  -3   0 10451.6 411.368   2
  -1  -3   0 9929.23 397.121   8
   1  -3   1 5197.22 246.719   2
  -1  -3  -1 5058.58 226.584   8
  -1  -3  -2 1038.55 117.311   8
  -1  -3  -2 946.669 45.6655   9
   1  -3   2 976.979 131.164   2
  -1  -3  -3 991.389 57.9001   9
  -1  -3  -3 870.759 133.469   8
   1  -3   3 965.147 123.386   2
  -1  -3  -4 620.994 63.5780   9
  -1  -3  -4 561.018 106.364   2
   1  -3   4 675.824 105.945   2
  -1  -3  -5 1058.21 81.6468   9
   1  -3   5 948.103 105.663   2
  -1  -3  -5 885.471 101.381   2
  -1  -3  -6 275.975 75.8605   9
  -1  -3  -6 255.124 141.484   8
  -1  -3  -6 300.745 79.4179   2
   1  -3   6 78.7172 84.9557   2
  -1  -3  -7 193.834 83.3506   9
  -1  -3  -7 376.432 149.038   8
  -1  -3  -8 3767.07 227.776   8
  -1  -3  -9 1141.34 162.930   8
  -1  -3 -10 2161.82 119.344  15
  -1  -3 -11 33.1003 80.1444  15
  -1  -3 -11-25.9161 98.1258  40
  -1  -3 -11-75.2708 83.0330  29
  -1  -3 -11-45.0492 83.5015  28
  -1  -3 -12 489.908 112.917  19
  -1  -3 -12 449.148 83.5081  15
  -1  -3 -12 621.546 113.845  40
  -1  -3 -12 364.660 91.4985  28
  -1  -3 -12 495.795 95.1968  29
  -1  -3 -13 496.356 114.681  19
  -1  -3 -13 540.008 89.0974  15
  -1  -3 -13 588.995 109.470  40
  -1  -3 -13 670.780 100.785  29
  -1  -3 -13 601.681 97.2454  28
  -1  -3 -14 150.040 103.093  19
  -1  -3 -14 262.234 80.1678  15
  -1  -3 -14 262.336 125.673  40
  -1  -3 -14 117.961 96.8531  29
  -1  -3 -14 133.701 94.4699  28
  -1  -3 -15 554.964 94.7623  31
  -1  -3 -15 499.856 79.0549  15
  -1  -3 -15 668.834 110.304  19
  -1  -3 -15 413.866 121.972  40
  -1  -3 -15 887.380 103.233  28
  -1  -3 -15 553.260 102.319  29
  -1  -3 -16 400.763 89.9706  23
  -1  -3 -16 91.5345 79.1805  31
  -1  -3 -16 121.998 93.3986  19
  -1  -3 -16 241.664 90.3655  29
  -1  -3 -16 241.655 115.071  40
  -1  -3 -17 469.965 80.9272  23
  -1  -3 -17 599.359 96.2484  16
  -1  -3 -17 640.303 70.9919  31
  -1  -3 -17 740.001 84.2109  29
  -1  -3 -18 134.444 55.9242  29
  -1  -3 -18 57.5696 54.2091  21
  -1  -3 -18 47.1804 61.1700  23
  -1  -3 -18-96.4995 72.5368  16
  -1  -3 -19 263.345 40.9619  23
  -1  -3 -19 401.461 53.9255  16
   1  -1 -20-4.00943 55.9935  35
   1  -1 -20 14.8748 48.7459  16
   1  -1 -19 303.147 77.2069  16
   1  -1 -19 346.512 68.8388  21
   1  -1 -19 346.680 69.6989  29
   1  -1 -18 55.1278 67.4029  23
   1  -1 -18-1.57529 84.6324  21
   1  -1 -18 155.777 85.9284  29
   1  -1 -17 105.220 78.8997  23
   1  -1 -17 174.124 77.2726  31
   1  -1 -17 281.985 102.897  29
   1  -1 -17 209.401 99.2333  28
   1  -1 -16 295.008 63.2922  15
   1  -1 -16 292.803 89.2911  23
   1  -1 -16 344.048 108.313  29
   1  -1 -16 337.463 110.347  28
   1  -1 -16 335.705 87.7353  30
   1  -1 -16 273.157 87.6195  31
   1  -1 -15 315.974 93.5071  31
   1  -1 -15 335.893 76.1675  15
   1  -1 -15 131.233 108.271  19
   1  -1 -15 108.849 88.9584  23
   1  -1 -15 249.811 114.072  29
   1  -1 -15 333.321 107.512  28
   1  -1 -15 141.271 90.1709  30
   1  -1 -14 340.191 91.3545  31
   1  -1 -14 309.686 80.7246  15
   1  -1 -14 393.081 111.720  19
   1  -1 -14 408.691 111.550  29
   1  -1 -14 304.634 111.301  28
   1  -1 -14 493.299 87.6718  14
   1  -1 -13-3.73804 87.7089  31
   1  -1 -13 89.6557 94.5083  12
   1  -1 -13-54.2590 75.3789  15
   1  -1 -13-69.1161 94.4189  29
   1  -1 -13 72.3833 101.514  28
   1  -1 -13-111.675 92.1713  34
   1  -1 -13-78.5865 100.875  19
   1  -1 -13 21.7090 80.8668  14
   1  -1 -12 794.389 84.5182  14
   1  -1 -12 746.130 97.8378  12
   1  -1 -12 755.345 83.2042  15
   1  -1 -12 841.469 104.418  28
   1  -1 -12 794.424 98.4366  29
   1  -1 -12 1017.02 112.146  40
   1  -1 -12 856.687 104.321  19
   1  -1 -12 930.882 87.7170  34
   1  -1 -11 774.344 75.9961  15
   1  -1 -11 693.049 83.0583  14
   1  -1 -11 939.816 147.823   9
   1  -1 -11 698.610 82.1344  19
   1  -1 -11 714.302 94.0435  12
   1  -1 -10 945.579 94.7809  16
   1  -1 -10 947.804 82.0010  10
   1  -1 -10 733.261 138.262   9
   1  -1  -9 9655.44 394.252  10
   1  -1  -9 10639.9 422.344   9
   1  -1  -8 2533.37 131.231  10
   1  -1  -8 2646.79 172.096   9
   1  -1  -7 5351.78 224.721  10
   1  -1  -7 5213.00 245.187   8
   1  -1  -7 5461.25 250.145   9
   1  -1  -6 2697.62 130.397  10
   1  -1  -6 2500.25 158.892   9
   1  -1  -6 2584.79 154.969   8
   1  -1  -5 3083.75 131.235  10
   1  -1  -5 3121.88 153.495   8
   1  -1  -5 2788.24 157.114   9
  -1  -1   5 2631.01 112.038   2
  -1  -1   5 2722.54 112.861   3
   1  -1  -4 8128.75 314.467   8
   1  -1  -4 7529.95 311.441   9
   1  -1  -4 7263.33 298.366   2
   1  -1  -4 7925.44 299.728  10
   1  -1  -3 6674.21 249.078  10
   1  -1  -3 6090.53 253.686   2
   1  -1  -3 6245.55 259.438   9
   1  -1  -2 613.113 68.9379   2
   1  -1   0 111.834 59.2058   2
   1  -1   1 227.105 62.7498   2
   1  -1   2 175.355 61.7167   2
  -1  -1  -2 340.732 47.5051   9
   1  -1   3 74.4070 63.6216   2
  -1  -1  -3 63.7079 55.1577  10
  -1  -1  -3 40.1652 67.5576   9
   1  -1   4 105.671 55.4861   2
  -1  -1  -4 103.295 64.1063  10
  -1  -1  -4 199.957 112.942   8
  -1  -1  -4 145.973 83.2968   9
  -1  -1  -5 880.098 81.0303  10
  -1  -1  -5 922.742 100.230   9
  -1  -1  -5 804.194 122.210   8
  -1  -1  -6 4490.15 191.738  10
  -1  -1  -6 4140.10 209.455   9
  -1  -1  -6 4673.15 218.789   8
  -1  -1  -7 3538.15 164.316  10
  -1  -1  -7 3539.80 201.308   8
  -1  -1  -7 3728.92 192.033   9
  -1  -1  -8 2155.76 119.173  10
  -1  -1  -8 2128.35 158.836   8
  -1  -1  -9 2610.38 132.564  10
  -1  -1  -9 2843.17 182.071   8
  -1  -1 -10 583.580 87.4091  19
  -1  -1 -10 329.372 83.2784  12
  -1  -1 -10 497.627 77.0611  16
  -1  -1 -10 504.066 124.822   8
  -1  -1 -11 182.382 75.9505  14
  -1  -1 -11 220.676 91.8078  19
  -1  -1 -11 404.254 84.3803  40
  -1  -1 -11 256.812 65.4675  15
  -1  -1 -11 297.424 82.4010  16
  -1  -1 -11 258.359 89.9593  12
  -1  -1 -11 356.352 94.0253  28
  -1  -1 -11 272.744 79.0187  29
  -1  -1 -12 432.356 102.060  19
  -1  -1 -12 368.022 113.076  40
  -1  -1 -12 313.711 69.1997  15
  -1  -1 -12 250.559 92.2854  16
  -1  -1 -12 350.440 92.6648  12
  -1  -1 -12 244.095 97.4799  28
  -1  -1 -12 182.541 86.7388  29
  -1  -1 -13 210.416 105.064  19
  -1  -1 -13 42.4985 117.256  40
  -1  -1 -13 154.941 71.8854  15
  -1  -1 -13 166.948 101.733  28
  -1  -1 -13 85.3536 100.306  29
  -1  -1 -13 89.1206 102.857  16
  -1  -1 -13 280.347 103.309  12
  -1  -1 -14 975.899 109.811  29
  -1  -1 -14 891.282 115.800  28
  -1  -1 -14 996.440 108.415  19
  -1  -1 -14 809.098 112.670  31
  -1  -1 -14 735.594 131.170  40
  -1  -1 -14 695.652 117.550  16
  -1  -1 -15 896.763 104.072  19
  -1  -1 -15 770.766 103.557  23
  -1  -1 -15 832.738 108.601  31
  -1  -1 -15 877.003 116.786  16
  -1  -1 -15 679.507 115.423  28
  -1  -1 -15 732.034 105.338  29
  -1  -1 -16 205.654 89.0845  23
  -1  -1 -16 255.472 92.2475  31
  -1  -1 -16 166.494 108.009  16
  -1  -1 -16 466.826 94.0894  29
  -1  -1 -17 222.260 80.7719  23
  -1  -1 -17 94.4319 77.7378  31
  -1  -1 -17-67.0654 89.4274  16
  -1  -1 -17 21.6696 79.6439  29
  -1  -1 -18 13.8665 65.6760  23
  -1  -1 -18 124.470 61.2098  31
  -1  -1 -18 165.404 74.2454  16
  -1  -1 -18 96.3978 61.4505  29
  -1  -1 -19 90.6308 54.7839  16
  -1  -1 -19 151.787 50.8085  21
   1   1 -20-40.6016 50.3085  21
   1   1 -20-4.11347 57.7926  35
   1   1 -20 32.5017 46.0902  16
   1   1 -19 268.329 76.6524  21
   1   1 -19 188.883 69.7040  16
   1   1 -19 286.910 84.1647  35
   1   1 -18 152.248 84.7831  29
   1   1 -18 106.183 74.2954  31
   1   1 -18-19.5902 64.2921  30
   1   1 -18 59.7414 89.8238  16
   1   1 -18-30.4127 67.1313  23
   1   1 -17-2.00920 99.2482  29
   1   1 -17 107.382 110.573  28
   1   1 -17 281.425 81.9076  30
   1   1 -17 54.3009 77.5001  23
   1   1 -17 211.856 88.6069  31
   1   1 -17 241.727 106.843  16
   1   1 -16 241.661 107.612  29
   1   1 -16 168.408 90.7643  30
   1   1 -16 557.608 119.539  28
   1   1 -16 273.441 113.051  12
   1   1 -16 452.526 89.7415  23
   1   1 -16 281.982 96.2990  31
   1   1 -16 262.158 111.795  16
   1   1 -15 296.153 96.7723  30
   1   1 -15 322.243 114.930  29
   1   1 -15 242.795 113.270  28
   1   1 -15 154.910 110.030  12
   1   1 -15 263.906 88.0200  23
   1   1 -15 170.328 99.0723  31
   1   1 -15 186.864 118.172  16
   1   1 -14 394.299 107.900  16
   1   1 -14 524.378 98.2894  14
   1   1 -14 239.298 103.934  29
   1   1 -14 243.345 111.925  28
   1   1 -14 345.946 99.3393  30
   1   1 -14 354.897 106.248  12
   1   1 -14 266.979 88.7644  23
   1   1 -14 417.885 97.3932  31
   1   1 -14 246.331 99.2378  19
   1   1 -13-3.77589 83.4067  19
   1   1 -13-2.15956 102.879  16
   1   1 -13 136.508 111.725  40
   1   1 -13 94.7280 95.9085  14
   1   1 -13-81.5556 88.4566  30
   1   1 -13-39.7583 109.722  28
   1   1 -13-88.5855 105.085  29
   1   1 -13 15.2577 84.8868  23
   1   1 -13 106.416 96.9831  12
   1   1 -13 77.5389 98.9592  31
   1   1 -12 716.763 98.5965  16
   1   1 -12 737.960 106.471  40
   1   1 -12 783.254 98.0768  14
   1   1 -12 816.457 100.817  13
   1   1 -12 818.284 96.0341  31
   1   1 -12 716.843 95.5606  12
   1   1 -12 572.600 111.625  10
   1   1 -12 833.772 104.793  29
   1   1 -12 686.663 96.1626  28
   1   1 -12 832.960 96.9280  19
   1   1 -11 669.064 156.862   9
   1   1 -11 847.839 96.5419  16
   1   1 -11 875.288 101.475  12
   1   1 -11 878.196 92.2737  19
   1   1 -11 967.559 96.6364  14
   1   1 -11 1036.16 100.410  13
   1   1 -11 820.788 122.776  10
   1   1 -11 712.943 100.141  28
   1   1 -10 1154.60 161.426   9
   1   1 -10 999.076 97.9259  12
   1   1 -10 1076.10 121.688  10
   1   1  -9 10622.9 452.048   9
   1   1  -9 10577.1 438.158  10
   1   1  -8 2447.76 185.501   9
   1   1  -8 2467.59 161.250  10
   1   1  -7 5397.65 260.068   9
   1   1  -7 5219.97 225.883   8
   1   1  -7 5542.45 246.430  10
   1   1  -6 2477.90 176.848   9
   1   1  -6 2823.28 131.572   8
   1   1  -6 2610.01 157.591  10
   1   1  -5 3241.18 162.437  10
   1   1  -5 3189.46 133.624   8
   1   1  -5 3396.91 173.842   9
   1   1  -4 7546.06 323.603  10
   1   1  -4 7696.15 304.644   4
   1   1  -4 8032.35 306.172   8
   1   1  -4 8711.28 330.155   9
   1   1  -3 6811.03 258.537   4
  -1   1   3 6488.21 258.969   3
   1   1  -3 6387.45 272.900   9
   1   1  -3 6668.64 265.277   1
   1   1  -2 613.384 56.8703   4
  -1   1   2 555.816 59.7448   3
   1   1  -2 553.836 79.0072   1
  -1   1   1-21.3447 49.8747   3
   1   1  -1 43.6565 49.7959  10
   1   1   0 91.1314 33.5948  10
   1   1   0 109.817 62.3621   1
   1   1   0 108.653 44.0690   4
   1   1   1 200.721 70.2700   1
   1   1   1 185.329 52.2296   4
  -1   1  -1 263.864 51.2225   3
   1   1   2 224.922 57.0164   4
  -1   1  -2 298.251 55.3122   3
   1   1   2 368.541 72.6755   1
  -1   1  -2 283.000 67.8816   7
  -1   1  -3 182.285 104.822   9
  -1   1  -3 54.8207 50.5424   3
  -1   1  -3 37.6144 84.0613   7
  -1   1  -3 57.2743 92.5584  10
   1   1   3 55.4867 52.1138   4
  -1   1  -4 15.9261 108.507   9
  -1   1  -4 57.5366 44.7380   4
  -1   1  -4 43.2641 88.4471   7
  -1   1  -4 162.492 101.914  10
  -1   1  -5 992.619 128.616   9
  -1   1  -5 940.363 106.405   8
  -1   1  -5 996.376 120.434  10
  -1   1  -6 4579.05 205.349   8
  -1   1  -6 4748.40 230.660   9
  -1   1  -6 4573.04 219.470  10
  -1   1  -7 3485.37 179.925   8
  -1   1  -7 3748.01 191.158  10
  -1   1  -8 2461.79 144.284   8
  -1   1  -8 2122.21 154.803  10
  -1   1  -9 2840.25 159.092   8
  -1   1  -9 2791.37 167.879  10
  -1   1 -10 536.597 94.2614   8
  -1   1 -10 349.956 75.7052  16
  -1   1 -10 476.505 85.2307  12
  -1   1 -10 408.930 112.293  10
  -1   1 -10 431.088 72.8559  19
  -1   1 -10 419.060 82.0137  14
  -1   1 -10 502.618 94.4669  13
  -1   1 -11 325.562 82.0852  19
  -1   1 -11 427.782 87.2414  16
  -1   1 -11 265.626 75.1784  26
  -1   1 -11 187.098 80.3608  30
  -1   1 -11 335.203 81.1123  29
  -1   1 -11 192.233 98.8077  28
  -1   1 -11 278.766 87.2530  12
  -1   1 -11 148.144 106.263  10
  -1   1 -11 337.728 80.4677  14
  -1   1 -11 206.991 73.5178  24
  -1   1 -11 323.907 103.783  40
  -1   1 -12 357.146 109.015  28
  -1   1 -12 364.207 93.7490  29
  -1   1 -12 379.819 83.3734  30
  -1   1 -12 182.904 79.5769  24
  -1   1 -12 299.644 90.2596  23
  -1   1 -12 269.776 78.8930  26
  -1   1 -12 354.643 87.1290  19
  -1   1 -12 218.492 102.753  16
  -1   1 -12 237.919 91.8743  12
  -1   1 -12 174.655 88.6284  31
  -1   1 -13 212.527 92.9191  23
  -1   1 -13 343.168 109.684  31
  -1   1 -13 236.198 98.6910  12
  -1   1 -13 181.503 89.9651  19
  -1   1 -13 163.164 99.9464  16
  -1   1 -13 238.947 80.5662  24
  -1   1 -13 251.244 99.4261  29
  -1   1 -13 106.825 86.3331  30
  -1   1 -13 172.241 114.334  28
  -1   1 -14 925.865 105.975  23
  -1   1 -14 797.868 119.703  31
  -1   1 -14 704.127 116.597  12
  -1   1 -14 826.528 101.151  19
  -1   1 -14 838.804 91.9224  24
  -1   1 -14 1175.18 120.798  16
  -1   1 -14 1067.21 113.008  29
  -1   1 -14 965.792 122.020  28
  -1   1 -14 806.491 94.7703  30
  -1   1 -15 1019.07 108.324  29
  -1   1 -15 593.999 124.053  28
  -1   1 -15 838.491 112.619  12
  -1   1 -15 764.336 103.376  23
  -1   1 -15 981.636 117.107  16
  -1   1 -15 858.831 111.802  31
  -1   1 -16 186.910 93.4265  23
  -1   1 -16 432.061 102.008  31
  -1   1 -16 187.798 98.1762  16
  -1   1 -16 264.288 92.0825  29
  -1   1 -17 70.6999 79.4681  23
  -1   1 -17 118.088 85.0966  31
  -1   1 -17 83.1176 86.7205  16
  -1   1 -17 25.7192 76.2806  29
  -1   1 -18 41.1523 64.3506  23
  -1   1 -18 3.64263 70.5716  16
  -1   1 -18 58.4391 68.7890  31
  -1   1 -18 242.166 89.6531  35
  -1   1 -19 41.2496 45.8421  16
  -1   1 -19 120.722 58.8344  21
   1   3 -19 224.132 57.7814  31
   1   3 -19 213.112 79.2668  35
   1   3 -19 279.205 68.8630  21
   1   3 -18 57.4581 76.4117  16
   1   3 -18 93.1002 76.7828  31
   1   3 -18 35.1760 91.0391  21
   1   3 -17 771.565 102.517  29
   1   3 -17 360.462 89.9750  30
   1   3 -17 731.458 99.7472  31
   1   3 -17 662.661 103.505  12
   1   3 -17 550.936 100.863  16
   1   3 -17 519.380 76.9792  23
   1   3 -16 316.821 119.244  28
   1   3 -16 101.146 107.750  29
   1   3 -16 174.533 97.0289  30
   1   3 -16 158.313 77.5524  24
   1   3 -16 248.550 103.803  31
   1   3 -16 259.354 110.492  12
   1   3 -16 282.440 109.108  16
   1   3 -16 242.878 84.1086  23
   1   3 -15 848.804 113.305  30
   1   3 -15 937.090 122.127  29
   1   3 -15 968.627 97.5954  24
   1   3 -15 1150.55 123.548  31
   1   3 -15 1124.14 122.672  12
   1   3 -15 1191.86 119.618  16
   1   3 -15 973.769 100.461  23
   1   3 -14 61.8376 86.9075  23
   1   3 -14 41.9557 99.2630  31
   1   3 -14 31.4136 99.9070  30
   1   3 -14 60.2943 113.400  29
   1   3 -14 224.852 88.3090  24
   1   3 -14 98.1281 108.985  12
   1   3 -14 299.712 105.586  16
   1   3 -14 170.766 115.559  13
   1   3 -14 148.978 107.279  14
   1   3 -13 353.170 86.6580  23
   1   3 -13 410.881 115.189  17
   1   3 -13 425.054 108.606  16
   1   3 -13 398.742 90.3631  24
   1   3 -13 430.125 138.713  10
   1   3 -13 580.587 102.448  31
   1   3 -13 468.923 105.612  30
   1   3 -13 706.180 109.246  29
   1   3 -13 609.418 117.993  13
   1   3 -13 345.763 103.415  14
   1   3 -13 347.103 113.160  12
   1   3 -12 812.562 94.2739  23
   1   3 -12 764.025 92.3813  24
   1   3 -12 590.025 103.179  12
   1   3 -12 781.448 106.724  31
   1   3 -12 1000.10 102.101  26
   1   3 -12 730.482 102.336  17
   1   3 -12 741.746 98.7840  16
   1   3 -12 964.993 113.173  29
   1   3 -12 859.846 102.289  30
   1   3 -12 867.473 103.385  13
   1   3 -12 600.248 98.7046  14
   1   3 -12 851.002 153.253  10
   1   3 -11 2026.90 168.396  10
   1   3 -11 1670.92 124.042  29
   1   3 -11 1671.08 119.132  28
   1   3 -11 1567.93 118.869  17
   1   3 -11 1729.20 122.388  14
   1   3 -11 1829.42 118.079  30
   1   3 -11 1895.07 122.330  31
   1   3 -11 1572.63 115.123  26
   1   3 -11 1593.29 115.238  16
   1   3 -11 1520.64 121.187  13
   1   3 -11 1661.17 107.597  24
   1   3 -11 1947.18 124.507  12
   1   3 -10 2643.26 197.377  10
   1   3 -10 2760.71 142.538  12
   1   3 -10 2940.22 153.300  17
   1   3 -10 3262.80 151.993  13
   1   3 -10 2921.41 150.582  16
   1   3  -9 1427.91 159.738  10
   1   3  -9 1521.76 180.401   9
   1   3  -8 4389.44 238.337  10
   1   3  -8 4518.03 252.682   9
   1   3  -7 167.995 62.3473   4
   1   3  -7 100.302 134.500  10
   1   3  -7 183.068 152.979   9
  -1   3   7 140.662 66.4770   4
   1   3  -6 994.035 91.4949   4
   1   3  -6 842.323 142.337  10
   1   3  -6 1140.66 154.331   9
  -1   3   6 982.641 94.7039   4
   1   3  -5 1326.37 75.6819   7
   1   3  -5 1286.45 102.944   4
  -1   3   5 1225.69 112.389   4
   1   3  -4 2867.36 123.934   7
   1   3  -4 2734.34 156.104   4
  -1   3   4 2873.28 158.166   4
   1   3  -3 1612.54 132.604  10
  -1   3   3 1515.38 70.1032  10
   1   3  -3 1500.57 128.320   9
   1   3  -3 1385.80 130.904   4
   1   3  -2 1908.57 143.070   4
   1   3  -2 1988.77 123.883   9
   1   3  -2 2052.19 135.845  10
  -1   3   2 1906.99 95.2502  10
   1   3  -1 12890.6 480.445  10
  -1   3   1 11900.1 474.452  10
  -1   3   0 9834.73 395.402  10
   1   3   0 9786.26 390.612  10
   1   3   0 10861.7 407.883   4
   1   3   1 5250.33 209.880  10
  -1   3  -1 5247.74 231.081  10
   1   3   1 5107.58 238.878   4
  -1   3  -2 1124.53 128.715  10
   1   3   2 1003.17 122.216   4
  -1   3  -3 1172.29 137.507  10
  -1   3  -3 777.318 99.5315   7
   1   3   3 779.021 113.417   4
  -1   3  -3 1045.42 122.531   4
  -1   3  -4 574.383 90.3633   7
   1   3   4 569.347 101.073   4
  -1   3  -4 629.720 95.4424   4
  -1   3  -5 941.859 98.0852   4
   1   3   5 903.813 93.6876   4
  -1   3  -5 919.889 145.897  10
  -1   3  -5 1042.87 104.720   7
   1   3   6 306.845 70.2888   4
  -1   3  -6 251.793 89.1779   7
  -1   3  -6 334.255 140.582  10
  -1   3  -6 127.485 70.7175   8
  -1   3  -6 174.618 69.2800   4
  -1   3  -7 135.013 134.611  10
  -1   3  -7 247.829 65.7469   8
  -1   3  -8 3873.49 214.342  10
  -1   3  -8 3558.24 160.882   8
  -1   3  -9 1119.98 99.4743  12
  -1   3  -9 1216.73 155.108  10
  -1   3  -9 1139.39 102.688  17
  -1   3  -9 1138.11 91.1013  18
  -1   3  -9 1180.33 106.029  13
  -1   3  -9 1137.52 103.025  14
  -1   3 -10 2366.95 129.886  23
  -1   3 -10 2446.85 129.613  16
  -1   3 -10 2013.02 130.684  12
  -1   3 -10 1960.23 120.163  26
  -1   3 -10 2158.13 179.810  10
  -1   3 -10 1961.31 122.920  18
  -1   3 -10 2247.48 133.321  17
  -1   3 -10 2318.02 123.755  14
  -1   3 -11-39.2884 89.7609  26
  -1   3 -11-58.0980 82.6840  31
  -1   3 -11 6.15889 94.9277  14
  -1   3 -11 4.01195 88.4305  12
  -1   3 -11-36.7989 89.9591  23
  -1   3 -11 57.9984 83.3962  24
  -1   3 -11 169.048 94.9348  16
  -1   3 -11 264.662 147.936  10
  -1   3 -11-77.6105 83.1894  29
  -1   3 -11-83.8443 83.3091  30
  -1   3 -12 461.709 73.5195  19
  -1   3 -12 545.519 102.021  26
  -1   3 -12 486.234 112.618  31
  -1   3 -12 369.873 99.6853  29
  -1   3 -12 572.071 98.0683  30
  -1   3 -12 510.679 99.9733  12
  -1   3 -12 486.240 96.1233  16
  -1   3 -12 514.893 100.444  23
  -1   3 -12 521.352 98.2164  24
  -1   3 -12 357.011 139.296  10
  -1   3 -13 443.255 117.855  31
  -1   3 -13 389.471 115.077  28
  -1   3 -13 503.861 101.477  29
  -1   3 -13 446.034 98.1382  30
  -1   3 -13 599.813 109.295  12
  -1   3 -13 439.945 102.887  16
  -1   3 -13 628.016 96.5694  24
  -1   3 -13 502.806 101.175  26
  -1   3 -13 450.335 104.254  23
  -1   3 -14-185.489 124.828  28
  -1   3 -14-136.488 92.3697  30
  -1   3 -14 70.3721 99.4879  29
  -1   3 -14 85.2184 90.9653  24
  -1   3 -14 45.8064 108.777  12
  -1   3 -14 207.955 100.622  16
  -1   3 -14 120.392 105.524  31
  -1   3 -14-58.1087 100.094  23
  -1   3 -15 506.343 98.8331  29
  -1   3 -15 294.590 96.9367  23
  -1   3 -15 590.622 91.3648  24
  -1   3 -15 528.297 105.416  12
  -1   3 -15 161.233 90.7804  30
  -1   3 -15 294.982 114.167  31
  -1   3 -15 540.195 99.0790  16
  -1   3 -16 173.811 87.9787  23
  -1   3 -16 240.898 74.5638  24
  -1   3 -16 46.5893 117.666  35
  -1   3 -16 152.433 95.7126  12
  -1   3 -16 228.959 99.1891  31
  -1   3 -16 167.187 90.4374  16
  -1   3 -17 566.329 79.7908  23
  -1   3 -17 566.155 92.0445  31
  -1   3 -17 622.995 81.6816  16
  -1   3 -17 576.449 105.781  35
  -1   3 -18 165.941 86.3681  35
  -1   3 -18 88.7596 69.1276  31
  -1   3 -19 304.921 64.8751  35
  -1   3 -19 360.591 45.9626  31
  -1   3 -19 391.354 58.1656  21
   1   5 -19 222.868 56.4809  21
   1   5 -18 317.194 76.5387  31
   1   5 -18 185.090 76.2031  21
   1   5 -17-21.7939 68.8019  24
   1   5 -17 243.426 93.9793  31
   1   5 -17 160.761 94.1808  12
   1   5 -17-32.1531 89.0840  21
   1   5 -16 556.159 99.2119  16
   1   5 -16 732.630 89.7509  24
   1   5 -16 670.677 110.979  31
   1   5 -16 534.328 109.461  12
   1   5 -15-39.0187 106.029  30
   1   5 -15 114.795 107.506  31
   1   5 -15 144.939 113.960  12
   1   5 -15 3.58466 85.0734  23
   1   5 -15-52.2208 98.1280  16
   1   5 -15 131.015 93.7130  24
   1   5 -15-48.3527 74.9409  39
   1   5 -14 905.518 115.885  31
   1   5 -14 777.391 116.996  30
   1   5 -14 758.864 118.495  28
   1   5 -14 930.763 115.038  29
   1   5 -14 823.773 122.925  12
   1   5 -14 689.660 99.6610  23
   1   5 -14 741.905 95.4438  39
   1   5 -14 728.754 108.307  24
   1   5 -14 810.543 113.526  16
   1   5 -14 405.611 155.700  10
   1   5 -13 71.6740 95.3163  24
   1   5 -13 146.746 102.353  30
   1   5 -13 64.9673 113.172  29
   1   5 -13-96.0053 107.391  28
   1   5 -13-46.2333 154.971  10
   1   5 -13 116.973 110.991  17
   1   5 -13 19.3277 102.965  16
   1   5 -13-3.96635 89.5761  23
   1   5 -13 39.0995 110.300  31
   1   5 -13-90.1629 115.360  12
   1   5 -12-58.4062 158.413  10
   1   5 -12 132.290 90.9722  41
   1   5 -12 173.110 96.2730  24
   1   5 -12 27.2057 110.388  12
   1   5 -12 123.415 99.9789  31
   1   5 -12 51.8886 96.1790  30
   1   5 -12-9.27810 97.5704  29
   1   5 -12 47.7914 95.7613  28
   1   5 -12 61.9267 106.136  26
   1   5 -12 92.7916 86.2841  23
   1   5 -12 120.045 105.377  16
   1   5 -12-81.2405 107.822  17
   1   5 -12-9.05232 97.3687  14
   1   5 -11 452.741 98.4319  24
   1   5 -11 258.684 104.474  12
   1   5 -11 481.000 169.423  10
   1   5 -11 335.798 95.3212  41
   1   5 -11 531.051 83.2916  18
   1   5 -11 342.878 91.7113  17
   1   5 -11 419.122 109.030  31
   1   5 -11 210.770 75.1545  32
   1   5 -11 143.005 89.0786  14
   1   5 -11 399.343 92.9358  26
   1   5 -11 359.515 101.147  16
   1   5 -11 402.973 82.5228  23
   1   5 -11 494.477 94.7565  30
   1   5 -11 493.455 99.4668  28
   1   5 -11 458.331 105.588  29
   1   5 -10 106.446 90.3001  17
   1   5 -10 80.5956 74.7371  18
   1   5 -10 94.2159 93.3466  13
   1   5 -10 295.017 91.9524  14
   1   5 -10 127.396 83.7536  29
   1   5 -10 142.221 88.0304  28
   1   5 -10 72.3663 95.9671  30
   1   5 -10 170.946 159.564  10
   1   5 -10 27.0134 89.7882  41
   1   5 -10-3.79824 93.6764  12
   1   5 -10 1.76589 86.2190  16
   1   5 -10-62.7929 91.1525  24
   1   5  -9 299.738 88.6718  12
   1   5  -9 235.212 82.9075  17
   1   5  -9 324.448 81.1398  16
   1   5  -9 243.952 87.6566  14
   1   5  -9 252.082 85.3388  13
   1   5  -9 340.907 157.346  10
   1   5  -8 245.867 80.3887   4
   1   5  -8 221.734 158.341  10
   1   5  -7 112.918 96.7131   4
  -1   5   7 95.0613 107.495   4
   1   5  -6-39.9456 155.732  10
   1   5  -6-16.8251 118.568   4
  -1   5   6-2.99598 115.644   4
   1   5  -6 19.4743 51.5644   7
  -1   5   5 1189.41 140.978   4
   1   5  -5 991.949 145.195   4
   1   5  -5 1030.61 78.8497   7
   1   5  -5 1300.31 157.041  10
  -1   5   4 716.471 151.783   4
   1   5  -4 698.779 143.411   4
   1   5  -4 666.137 145.445  10
  -1   5   3 3200.45 140.589  10
   1   5  -3 3597.62 195.891  10
  -1   5   3 3705.29 212.005   4
   1   5  -3 3013.65 200.423   4
   1   5  -2 21357.5 778.840  10
  -1   5   2 19876.5 763.622  10
  -1   5   2 20205.8 790.024   4
   1   5  -2 18434.2 785.941   4
  -1   5   1 15065.2 584.771  10
   1   5  -1 15849.7 592.932  10
  -1   5   1 13842.5 607.906   4
  -1   5   0 7459.80 298.440  10
   1   5   0 6728.35 294.973  10
  -1   5   0 6985.36 324.197   4
   1   5   0 6858.93 320.633   4
  -1   5  -1 5776.57 260.156  10
   1   5   1 5620.51 234.835  10
   1   5   1 5470.81 274.207   4
   1   5   2 2546.19 117.557  10
  -1   5  -2 2483.27 172.972  10
   1   5   2 2545.24 184.916   4
  -1   5  -2 2710.42 185.738   4
  -1   5  -3 1807.96 161.851  10
   1   5   3 2038.17 166.942   4
  -1   5  -3 1945.75 167.915   4
  -1   5  -4 2432.91 142.425   7
  -1   5  -4 2113.81 180.896  10
   1   5   4 2337.99 173.623   4
  -1   5  -4 2513.71 172.280   4
  -1   5  -5 2444.77 145.807   7
  -1   5  -5 2637.19 168.433   4
   1   5   5 2778.89 163.524   4
  -1   5  -5 2588.99 197.575  10
  -1   5  -6 800.500 94.6579   7
  -1   5  -6 824.838 121.143   4
   1   5   6 897.835 118.629   4
   1   5   7 1719.07 126.408   4
  -1   5  -7 1841.64 120.063   4
  -1   5  -7 1721.63 180.930  10
  -1   5  -7 1662.88 113.550   7
  -1   5  -8 64.0211 76.2414  12
  -1   5  -8-9.89282 151.391  10
  -1   5  -8 57.5991 79.5209  14
  -1   5  -8 1.65054 86.7383  13
  -1   5  -9 664.089 86.6689  18
  -1   5  -9 709.839 97.7828  12
  -1   5  -9 879.120 104.430  31
  -1   5  -9 597.051 90.7133  30
  -1   5  -9 747.212 169.555  10
  -1   5  -9 661.271 80.7792  16
  -1   5  -9 710.972 96.0066  17
  -1   5  -9 569.913 100.506  14
  -1   5  -9 672.589 96.3665  13
  -1   5  -9 563.628 91.1739  24
  -1   5 -10 97.1136 96.7288  24
  -1   5 -10 137.970 92.6343  23
  -1   5 -10 237.799 88.3198  41
  -1   5 -10-6.06137 162.433  10
  -1   5 -10 173.688 90.0241  17
  -1   5 -10-8.69943 86.6148  16
  -1   5 -10 55.9727 83.9276  18
  -1   5 -10 83.5693 82.9436  12
  -1   5 -10 169.494 104.592  31
  -1   5 -10 114.253 101.494  14
  -1   5 -10 104.057 104.317  13
  -1   5 -10 166.925 86.9185  30
  -1   5 -10 155.956 98.4539  28
  -1   5 -10 112.775 82.6331  29
  -1   5 -10 53.1346 84.7098  26
  -1   5 -11 779.944 174.234  10
  -1   5 -11 806.964 96.8089  41
  -1   5 -11 932.067 101.257  18
  -1   5 -11 792.521 110.991  26
  -1   5 -11 773.015 107.942  12
  -1   5 -11 834.056 109.684  24
  -1   5 -11 712.450 108.505  13
  -1   5 -11 613.455 109.883  30
  -1   5 -11 738.164 99.0057  29
  -1   5 -11 906.855 112.663  28
  -1   5 -11 808.149 107.706  23
  -1   5 -11 767.297 103.327  17
  -1   5 -11 800.677 98.4156  16
  -1   5 -12 61.8116 103.489  24
  -1   5 -12 34.2150 108.451  12
  -1   5 -12 99.5436 97.9587  29
  -1   5 -12-369.579 118.515  28
  -1   5 -12 52.0272 98.0155  23
  -1   5 -12-40.1846 159.875  10
  -1   5 -12 60.4425 89.9202  41
  -1   5 -12 18.0365 94.3258  18
  -1   5 -12 198.942 121.396  13
  -1   5 -12 58.2307 125.432  35
  -1   5 -12-92.0325 107.372  26
  -1   5 -12 11.8244 97.9142  16
  -1   5 -12-30.7076 105.034  30
  -1   5 -13-98.2588 148.151  10
  -1   5 -13 154.973 100.335  24
  -1   5 -13 171.707 108.411  12
  -1   5 -13 35.6411 93.5555  16
  -1   5 -13 51.9282 123.500  35
  -1   5 -13-147.336 107.658  30
  -1   5 -13 17.2705 88.0790  41
  -1   5 -13-14.3253 117.800  13
  -1   5 -13 67.3023 102.623  23
  -1   5 -13 369.598 103.470  26
  -1   5 -14 122.805 131.438  35
  -1   5 -14 198.293 106.135  12
  -1   5 -14 173.057 77.6331  39
  -1   5 -14 165.415 96.7380  23
  -1   5 -14 43.2087 92.1746  16
  -1   5 -14 221.730 99.6831  24
  -1   5 -15 224.111 92.5123  24
  -1   5 -15 8.25855 104.093  12
  -1   5 -15 210.458 91.7720  23
  -1   5 -15 59.9059 122.898  35
  -1   5 -15 69.7752 114.150  31
  -1   5 -15 34.9611 86.0826  16
  -1   5 -16 405.397 80.2809  24
  -1   5 -16 437.231 96.7641  12
  -1   5 -16 494.877 114.037  35
  -1   5 -16 346.440 106.792  31
  -1   5 -16 364.181 75.3983  16
  -1   5 -17 50.8814 94.2501  35
  -1   5 -17 108.617 82.1080  31
  -1   5 -17 3.12253 59.8658  24
  -1   5 -17 82.1359 76.1024  12
  -1   5 -18 133.459 62.9348  31
  -1   5 -18 167.522 75.4014  35
   1   7 -18 90.3414 61.4300  12
   1   7 -18 179.765 51.7167  21
   1   7 -17 193.117 69.7974  21
   1   7 -17 144.638 65.4956  24
   1   7 -17 207.826 82.2266  12
   1   7 -17 189.321 79.2580  31
   1   7 -16 823.888 87.1757  21
   1   7 -16 533.886 88.9025  24
   1   7 -16 561.153 98.0278  12
   1   7 -16 637.195 101.796  31
   1   7 -15 327.475 114.335  31
   1   7 -15 403.150 114.030  13
   1   7 -15 327.702 96.6139  24
   1   7 -15 333.331 109.439  12
   1   7 -15 429.462 84.9354  39
   1   7 -15 239.409 94.3082  21
   1   7 -14 408.038 118.624  13
   1   7 -14 320.466 112.588  12
   1   7 -14 384.857 97.8846  39
   1   7 -14 320.870 109.943  24
   1   7 -13 274.917 116.778  13
   1   7 -13 454.265 114.861  12
   1   7 -13 114.898 114.539  24
   1   7 -13 386.356 109.185  17
   1   7 -13 80.7193 175.668  10
   1   7 -12-16.0117 102.023  41
   1   7 -12 192.962 180.686  10
   1   7 -12 269.268 131.553  35
   1   7 -12 134.653 106.267  24
   1   7 -12 116.024 114.743  12
   1   7 -12 274.882 82.3785  18
   1   7 -12-78.4764 117.437  30
   1   7 -12-190.763 105.202  28
   1   7 -12 292.096 114.659  26
   1   7 -12 80.2814 104.735  17
   1   7 -12 141.713 110.446  13
   1   7 -11 1026.93 116.040  41
   1   7 -11 702.168 183.785  10
   1   7 -11 719.845 126.833  35
   1   7 -11 818.731 114.500  24
   1   7 -11 910.844 92.6474  18
   1   7 -11 755.696 107.406  17
   1   7 -11 869.795 120.364  30
   1   7 -11 942.309 130.120  31
   1   7 -11 955.842 105.324  28
   1   7 -11 1023.08 117.557  26
   1   7 -11 1049.72 121.424  12
   1   7 -11 978.054 108.028  16
   1   7 -11 1036.29 120.057  14
   1   7 -11 866.304 115.205  13
   1   7 -10 179.284 95.8456  41
   1   7 -10 329.494 173.198  10
   1   7 -10 236.267 87.1155  17
   1   7 -10 401.359 79.3806  18
   1   7 -10 255.518 98.0408  30
   1   7 -10 225.083 95.3410  31
   1   7 -10 383.493 91.2839  26
   1   7 -10 267.440 85.7225  28
   1   7 -10 422.276 75.5617  33
   1   7 -10 262.236 114.834  35
   1   7 -10 259.908 93.9506  16
   1   7 -10 406.560 98.4778  12
   1   7 -10 292.013 94.6152  14
   1   7 -10 267.879 96.2801  13
   1   7  -9 1390.19 116.267  26
   1   7  -9 1402.73 96.1606  33
   1   7  -9 1473.27 125.607  35
   1   7  -9 1285.98 107.390  17
   1   7  -9 1332.43 98.5058  18
   1   7  -9 1329.76 109.844  41
   1   7  -9 1400.54 99.0463  28
   1   7  -9 1323.60 104.842  31
   1   7  -9 1511.61 122.344  30
   1   7  -9 1383.04 111.148  14
   1   7  -9 1184.26 106.447  24
   1   7  -9 1208.22 105.672  13
   1   7  -8 229.423 107.194  35
   1   7  -8 35.9243 113.211   4
   1   7  -8 130.162 75.5021  13
   1   7  -8 163.008 84.4465  14
   1   7  -8 89.2325 89.5824  24
   1   7  -8 145.849 89.5563  30
   1   7  -8 201.211 99.2623  31
   1   7  -8 101.361 91.1980  26
   1   7  -8 34.7412 74.2305  17
   1   7  -7 12.6039 123.527   4
  -1   7   7-35.9949 129.941   4
   1   7  -7 175.869 166.748  10
   1   7  -7 103.247 78.1074  14
   1   7  -7 140.455 84.5635  13
   1   7  -6 77.1133 157.362  10
  -1   7   6 260.805 145.775   4
   1   7  -6 248.739 134.150   4
   1   7  -5 295.895 154.032  10
   1   7  -5 339.593 67.1449   7
   1   7  -5 655.438 153.756   4
  -1   7   5 245.672 158.669   4
   1   7  -4 3894.83 235.692   4
  -1   7   4 3623.22 239.622   4
   1   7  -4 4077.64 229.731  10
   1   7  -3 7909.14 377.117   4
  -1   7   3 8657.21 383.888   4
   1   7  -3 8100.11 363.378  10
  -1   7   2 5147.54 272.620   4
   1   7  -2 4995.71 237.543  10
  -1   7   2 4297.24 204.923  10
   1   7  -1 486.922 126.223  10
  -1   7   1 615.742 107.136  10
  -1   7   1 417.664 176.805   4
  -1   7   0 815.863 124.174  10
   1   7   0 787.310 110.447  10
  -1   7   0 775.644 187.984   4
   1   7   0 720.936 183.993   4
   1   7   1 1195.12 106.262  10
  -1   7  -1 1307.89 144.233  10
   1   7   1 1014.95 182.970   4
   1   7   2 1498.90 97.2579  10
  -1   7  -2 1835.01 156.988  10
  -1   7  -2 1413.22 187.574   4
   1   7   2 1702.01 185.965   4
  -1   7  -3 1138.99 158.041  10
  -1   7  -3 1158.20 175.760   4
   1   7   3 1046.87 170.280   4
  -1   7  -4 1431.03 174.243  10
   1   7   4 1142.25 167.543   4
  -1   7  -4 1213.26 170.267   4
  -1   7  -5 322.703 149.315   4
   1   7   5 473.023 148.995   4
  -1   7  -5 393.488 163.122  10
  -1   7  -5 353.242 87.4433   7
  -1   7  -6-106.955 81.5038  12
  -1   7  -6-25.6794 164.421  10
  -1   7  -6 99.1544 75.4236   7
  -1   7  -6 4.35166 135.976   4
   1   7   6 4.41578 131.554   4
  -1   7  -7 413.471 120.046   4
  -1   7  -7 57.9336 85.6894  13
  -1   7  -7-241.940 165.982  10
  -1   7  -7 13.5335 87.0197  12
   1   7   7 157.413 127.574   4
  -1   7  -8 283.515 92.4205  12
  -1   7  -8 278.306 98.7769  41
  -1   7  -8 193.958 105.422  35
  -1   7  -8 146.862 92.9187  13
  -1   7  -8 272.748 77.5271  17
  -1   7  -8 154.943 86.3760  31
  -1   7  -8 268.490 95.2877  24
  -1   7  -8 356.761 85.4655  26
  -1   7  -9 271.503 88.0225  26
  -1   7  -9 78.0373 92.7936  24
  -1   7  -9 173.612 82.9467  17
  -1   7  -9 109.871 101.398  41
  -1   7  -9 320.811 117.141  35
  -1   7  -9 248.855 172.804  10
  -1   7  -9 194.139 94.4184  13
  -1   7  -9 144.329 86.9035  18
  -1   7  -9 117.948 91.1756  31
  -1   7  -9 165.821 86.6907  12
  -1   7 -10 154.304 105.586  12
  -1   7 -10-56.9433 95.2582  17
  -1   7 -10 103.170 81.7744  16
  -1   7 -10 162.549 108.431  41
  -1   7 -10 155.308 124.941  35
  -1   7 -10-3.80798 88.4792  18
  -1   7 -10 58.9658 103.542  26
  -1   7 -10 124.302 110.613  13
  -1   7 -10 101.565 114.942  31
  -1   7 -10-64.8090 181.547  10
  -1   7 -11-37.5156 177.191  10
  -1   7 -11 41.9972 107.020  13
  -1   7 -11-78.0497 113.857  26
  -1   7 -11-61.4101 116.760  31
  -1   7 -11 65.4768 117.269  35
  -1   7 -11-59.4773 103.782  12
  -1   7 -11-151.098 109.947  41
  -1   7 -11 82.0882 91.8910  18
  -1   7 -12-23.2576 92.2646  18
  -1   7 -12 69.8354 110.126  12
  -1   7 -12 142.728 121.471  35
  -1   7 -12 35.6408 119.991  13
  -1   7 -12-217.686 185.996  10
  -1   7 -12-33.8914 100.451  41
  -1   7 -12-210.677 118.643  31
  -1   7 -12-27.9330 107.372  24
  -1   7 -13-67.8459 105.574  12
  -1   7 -13 111.280 96.3672  41
  -1   7 -13 25.5456 119.468  13
  -1   7 -13 167.868 133.778  35
  -1   7 -13-13.9842 117.603  31
  -1   7 -13 139.354 108.091  24
  -1   7 -14-73.3570 126.563  35
  -1   7 -14 129.598 116.884  31
  -1   7 -14-12.3419 99.7789  24
  -1   7 -14 71.2494 103.082  12
  -1   7 -15 156.942 66.2814  39
  -1   7 -15 250.404 92.3032  24
  -1   7 -15 76.8283 94.8520  12
  -1   7 -15 173.336 113.298  35
  -1   7 -16 103.850 72.2282  21
  -1   7 -16 137.416 75.1044  24
  -1   7 -16 166.671 79.1599  12
  -1   7 -16 175.952 102.985  35
  -1   7 -17 105.683 63.9539  12
  -1   7 -17 68.1254 54.7438  21
  -1   7 -17 6.27023 53.4195  24
   1   9 -17 1071.61 71.2077  24
   1   9 -17 1177.33 79.6409  12
   1   9 -16 56.8758 72.6472  24
   1   9 -16-5.57813 74.6878  12
   1   9 -16 28.6471 62.1905  39
   1   9 -15 658.158 102.844  13
   1   9 -15 709.485 97.1944  12
   1   9 -15 830.469 88.7237  39
   1   9 -15 743.943 94.8523  24
   1   9 -14-2.00078 108.677  31
   1   9 -14 114.469 100.265  24
   1   9 -14 27.9709 107.850  13
   1   9 -14 63.1905 93.8255  39
   1   9 -14 30.1062 102.343  12
   1   9 -13 753.765 83.9703  21
   1   9 -13 784.525 123.556  13
   1   9 -13 945.536 123.117  31
   1   9 -13 873.002 120.196  12
   1   9 -12 888.353 83.9006  18
   1   9 -12 942.004 102.698  17
   1   9 -12 899.340 119.584  41
   1   9 -12 829.694 141.598  35
   1   9 -12 769.476 86.6360  21
   1   9 -12 973.637 127.610  13
   1   9 -12 889.316 179.987  10
   1   9 -12 976.447 127.362  31
   1   9 -12 1001.23 119.400  12
   1   9 -11 474.208 112.220  24
   1   9 -11 200.162 93.2211  17
   1   9 -11 297.440 131.381  35
   1   9 -11 384.896 78.2384  33
   1   9 -11 410.425 115.227  31
   1   9 -11 448.694 125.020  41
   1   9 -11 299.316 73.8559  21
   1   9 -11 406.914 116.456  13
   1   9 -11 355.815 81.3664  18
   1   9 -10 77.5453 117.452  31
   1   9 -10 270.829 79.9009  25
   1   9 -10 203.510 110.008  24
   1   9 -10 161.370 120.846  35
   1   9 -10 173.795 81.2046  33
   1   9 -10 199.233 77.6685  18
   1   9 -10 125.932 87.4582  17
   1   9 -10 205.702 111.947  13
   1   9 -10 308.838 101.115  26
   1   9  -9 526.049 105.204  13
   1   9  -9 467.808 134.390  35
   1   9  -9 677.945 88.8028  33
   1   9  -9 537.847 97.4361  26
   1   9  -9 549.955 104.826  24
   1   9  -9 503.337 84.6759  18
   1   9  -9 544.191 86.5186  17
   1   9  -9 539.819 202.254  10
   1   9  -9 447.997 103.500  31
   1   9  -8 817.203 146.436   4
   1   9  -8 801.398 86.6924  17
   1   9  -8 1097.31 108.920  26
   1   9  -8 1141.08 96.6371  33
   1   9  -8 890.385 112.040  31
   1   9  -8 870.069 121.313  41
   1   9  -8 912.024 115.053  24
   1   9  -8 1031.27 205.955  10
   1   9  -8 899.530 102.411  13
   1   9  -7 864.914 185.504  10
   1   9  -7 918.374 104.300  24
   1   9  -7 1168.47 103.583  12
   1   9  -7 1066.22 98.5866  13
   1   9  -7 682.739 157.432   4
  -1   9   7 745.011 173.145   4
   1   9  -7 1021.58 95.4843  33
   1   9  -7 1022.92 106.737  41
   1   9  -7 887.435 81.2811   6
   1   9  -7 1003.90 98.6791  26
   1   9  -7 1051.45 110.545  31
   1   9  -6 147.456 78.2472  13
   1   9  -6 41.6770 96.7388  31
   1   9  -6 73.9752 169.604  10
   1   9  -6-3.79419 91.5446  24
   1   9  -6 1.98350 100.057  41
   1   9  -6 101.124 157.768   4
  -1   9   6-113.539 168.146   4
   1   9  -6 76.9524 80.6357  26
   1   9  -6 60.0160 83.4680  12
   1   9  -5 425.391 166.374  10
  -1   9   5 411.594 180.959   4
   1   9  -5 510.426 172.851   4
   1   9  -5 381.602 78.3349  13
   1   9  -5 596.448 97.5185  41
   1   9  -4 495.240 178.224   4
  -1   9   4 296.682 179.420   4
   1   9  -4 428.115 82.5239  13
   1   9  -4 461.911 157.531  10
   1   9  -3 179.480 144.220  10
  -1   9   3 332.229 183.679   4
   1   9  -3 223.536 176.874   4
   1   9  -2 2429.12 177.691  10
  -1   9   2 2163.70 233.004   4
   1   9  -1 308.467 127.002  10
  -1   9   1 160.124 104.175  10
  -1   9   1 160.841 187.232   4
   1   9  -1 321.703 77.8635  20
   1   9   0 381.152 103.442  10
  -1   9   0 464.472 117.927  10
   1   9   0 327.595 187.699   4
  -1   9   0 252.786 195.407   4
   1   9   0 519.455 84.6584  20
  -1   9  -1 576.810 131.675  10
   1   9   1 475.997 196.409   4
   1   9   1 535.001 81.1156  20
  -1   9  -2 752.496 146.213  10
  -1   9  -2 469.572 191.375   4
   1   9   2 741.969 198.344   4
   1   9   2 689.619 78.7198  20
  -1   9  -3 314.387 151.626  10
  -1   9  -3 247.585 178.259   4
   1   9   3 74.0977 185.021   4
   1   9   3 332.734 82.4651  20
   1   9   4 1463.31 101.762  20
  -1   9  -4 1586.24 98.5058  13
  -1   9  -4 1419.14 183.175  10
   1   9   4 1488.99 192.235   4
  -1   9  -4 1479.68 195.958   4
  -1   9  -5 585.652 94.8277  41
  -1   9  -5 529.152 173.305  10
  -1   9  -5 761.922 94.1162  24
  -1   9  -5 519.678 85.0991  13
   1   9   5 919.097 179.832   4
  -1   9  -5 427.831 173.682   4
  -1   9  -5 506.225 89.9328  31
   1   9   6 833.119 167.804   4
  -1   9  -6 542.254 158.495   4
  -1   9  -6 428.407 92.0948  31
  -1   9  -6 675.900 77.1147   6
  -1   9  -6 492.955 92.8207  41
  -1   9  -6 585.730 95.6789  26
  -1   9  -6 616.494 97.3473  24
  -1   9  -6 548.891 173.460  10
  -1   9  -6 541.153 85.8536  12
  -1   9  -6 566.287 86.4722  13
  -1   9  -7 525.478 98.2357  13
  -1   9  -7 598.136 148.805   4
  -1   9  -7 413.934 77.7424  33
  -1   9  -7 646.817 103.171  12
  -1   9  -7 654.487 183.288  10
  -1   9  -7 436.792 104.064  24
  -1   9  -7 365.397 97.5270  26
  -1   9  -7 476.750 96.8307  41
  -1   9  -7 480.175 102.149  31
  -1   9  -8 244.871 96.7129  13
  -1   9  -8 448.324 79.3953  33
  -1   9  -8 359.448 114.022  35
  -1   9  -8 395.808 105.909  26
  -1   9  -8 368.098 94.9793  12
  -1   9  -8 318.868 186.747  10
  -1   9  -8 421.613 99.5874  24
  -1   9  -8 533.036 108.891  31
  -1   9  -8 236.494 114.996  41
  -1   9  -9 184.608 124.555  35
  -1   9  -9 460.806 107.219  31
  -1   9  -9 346.053 108.357  12
  -1   9  -9 171.334 106.937  13
  -1   9  -9 231.388 91.1575  18
  -1   9  -9 333.214 108.865  24
  -1   9  -9 243.547 97.2116  26
  -1   9 -10 1082.39 130.742  41
  -1   9 -10 893.543 117.922  13
  -1   9 -10 874.519 133.783  35
  -1   9 -10 912.667 124.142  26
  -1   9 -10 1048.52 115.332  12
  -1   9 -10 970.519 101.117  18
  -1   9 -10 972.109 127.093  24
  -1   9 -10 913.937 118.924  31
  -1   9 -11 627.645 122.805  41
  -1   9 -11 635.671 121.032  24
  -1   9 -11 726.849 117.437  12
  -1   9 -11 515.343 117.598  13
  -1   9 -11 711.148 134.894  35
  -1   9 -11 636.934 115.681  26
  -1   9 -11 650.870 119.230  31
  -1   9 -11 379.649 195.590  10
  -1   9 -11 580.103 94.4864  18
  -1   9 -12 1015.81 101.112  18
  -1   9 -12 1345.52 140.868  35
  -1   9 -12 1584.30 131.468  41
  -1   9 -12 1453.90 131.529  31
  -1   9 -12 1519.57 128.395  24
  -1   9 -12 1146.28 126.580  12
  -1   9 -12 1217.12 125.180  13
  -1   9 -13 4.14261 107.544  31
  -1   9 -13 69.1114 100.913  12
  -1   9 -13-54.6243 106.335  13
  -1   9 -14 189.315 101.730  31
  -1   9 -14 191.358 90.0044  12
  -1   9 -14 72.4931 84.0286  39
  -1   9 -15 655.748 85.5033  24
  -1   9 -15 609.094 83.4985  12
  -1   9 -15 646.373 73.3865  39
  -1   9 -16-67.7401 64.7797  12
  -1   9 -16 3.02270 60.0313  24
   1  11 -16 375.259 52.9444  12
   1  11 -16 240.543 52.1894  24
   1  11 -15 21.6336 65.0037  39
   1  11 -15 13.1105 70.6207  12
   1  11 -14 650.364 90.6566  13
   1  11 -14 555.918 87.8482  24
   1  11 -14 508.740 89.0816  39
   1  11 -14 680.584 88.9430  12
   1  11 -13 469.806 99.6034  39
   1  11 -13 383.657 98.7333  24
   1  11 -13 407.304 95.1113  13
   1  11 -12 669.953 108.500  24
   1  11 -12 581.863 108.137  13
   1  11 -11 417.559 74.3655  33
   1  11 -11 465.879 77.5069  25
   1  11 -11 477.322 112.665  24
   1  11 -11 422.294 109.357  13
   1  11 -10 294.487 88.3245  25
   1  11 -10 506.348 111.548  24
   1  11 -10 390.492 106.606  13
   1  11 -10 469.823 117.457  41
   1  11 -10 497.543 85.1074  33
   1  11  -9 459.863 124.332  41
   1  11  -9 289.886 108.895  12
   1  11  -9 133.427 109.240  24
   1  11  -9 482.101 94.4436  25
   1  11  -9 540.286 104.206  13
   1  11  -9 519.763 189.940  10
   1  11  -9 544.772 92.0191  33
   1  11  -9 318.003 73.7437  18
   1  11  -8 572.003 108.435  13
   1  11  -8 458.503 179.472  10
   1  11  -8 617.587 109.776  24
   1  11  -8 680.969 99.4947  33
   1  11  -8 781.376 114.695  12
   1  11  -8 689.553 123.596  41
   1  11  -7 1276.44 133.708  41
   1  11  -7 1335.32 114.095  13
   1  11  -7 1491.97 125.358  12
  -1  11   7 1432.76 107.905   6
   1  11  -7 1446.03 103.828   6
   1  11  -7 1498.71 123.165  24
   1  11  -7 1410.54 116.117  33
   1  11  -7 1321.25 199.882  10
  -1  11   7 1381.42 194.641   4
   1  11  -7 1230.60 187.227   4
   1  11  -6 425.264 99.6243  24
  -1  11   6 638.694 196.244   4
   1  11  -6 637.487 186.465   4
   1  11  -6 683.648 109.580  12
   1  11  -6 689.301 98.3589  13
   1  11  -6 713.839 179.026  10
   1  11  -6 385.582 112.443  41
   1  11  -6 494.427 91.8720   6
  -1  11   6 535.781 93.1780   6
   1  11  -5 1430.42 209.522   4
  -1  11   5 1717.68 219.748   4
   1  11  -5 1748.59 121.484  24
   1  11  -5 1598.88 114.255  13
   1  11  -5 1646.57 191.506  10
   1  11  -5 1699.94 124.855  41
  -1  11   5 2037.74 123.967   6
   1  11  -5 1606.54 113.885   6
  -1  11   4 1123.75 219.912   4
   1  11  -4 1091.09 210.528   4
   1  11  -4 1261.27 102.145  24
   1  11  -4 1270.14 102.845  13
   1  11  -4 1259.09 175.345  10
   1  11  -4 1147.21 107.831  41
   1  11  -4 1211.95 112.688   6
  -1  11   4 1312.40 107.136   6
   1  11  -3 2663.93 239.971   4
  -1  11   3 2359.97 242.299   4
   1  11  -3 2524.19 129.636  24
   1  11  -3 2269.60 192.136  10
  -1  11   3 2570.73 143.598   6
   1  11  -3 2446.68 141.899   6
   1  11  -3 2054.74 134.000  41
   1  11  -3 2361.56 129.205  13
   1  11  -2 127.870 130.620  10
  -1  11   2 326.149 217.413   4
   1  11  -2 309.076 211.647   4
  -1  11   2 172.715 88.5655   6
   1  11  -2 121.328 98.5111   6
   1  11  -2 125.987 77.7768  13
  -1  11   1-57.0885 200.873   4
  -1  11   1 216.467 101.558   6
   1  11  -1 131.484 73.9028  13
   1  11   0 209.221 98.9985   6
   1  11   0-7.99480 198.703   4
  -1  11   0 32.5427 206.224   4
  -1  11  -1 190.265 83.7245   6
   1  11   1 174.385 90.9829   6
  -1  11  -1 247.631 139.352  10
   1  11   1 448.042 216.769   4
  -1  11  -2 157.218 141.627  10
  -1  11  -2 452.089 210.167   4
   1  11   2 552.225 212.966   4
  -1  11  -2 231.848 82.9064  41
  -1  11  -2 197.433 86.1226   6
   1  11   2 83.1188 92.7095   6
   1  11   3 112.168 92.4751   6
  -1  11  -3 207.659 94.4521   6
  -1  11  -3 225.474 94.1321  41
  -1  11  -3-36.8679 160.226  10
   1  11   3 283.181 86.6181  20
   1  11   3 295.509 209.936   4
  -1  11  -3 255.414 192.235   4
  -1  11  -4 171.881 103.809  41
  -1  11  -4 86.1762 185.598   4
   1  11   4 7.91775 196.842   4
  -1  11  -4 48.1667 83.2201  24
  -1  11  -4 122.018 76.3424  13
  -1  11  -4-305.720 173.302  10
   1  11   4 70.3856 86.9870  20
  -1  11  -4 176.140 84.6325   6
   1  11   4 196.129 87.0315   6
  -1  11  -5 1024.76 119.113  41
  -1  11  -5 1042.00 96.8884  13
  -1  11  -5 1426.61 198.157   4
   1  11   5 1260.44 202.974   4
  -1  11  -5 1015.91 98.0359   6
   1  11   5 992.348 101.426   6
  -1  11  -5 1148.10 104.079  24
   1  11   5 1118.29 94.2169  20
  -1  11  -5 739.213 180.742  10
   1  11   6 1409.18 202.223   4
  -1  11  -6 1226.59 106.172  13
  -1  11  -6 1446.16 131.771  41
   1  11   6 1349.85 107.008   6
  -1  11  -6 1270.50 102.199   6
  -1  11  -6 1230.36 107.690  26
  -1  11  -6 1201.49 194.887  10
  -1  11  -6 1264.60 113.382  24
  -1  11  -6 1481.54 190.687   4
  -1  11  -7 482.214 119.893  41
  -1  11  -7 672.230 83.2661   6
  -1  11  -7 570.592 99.1146  26
  -1  11  -7 709.334 112.087  12
  -1  11  -7 538.713 98.7042  13
  -1  11  -7 835.981 91.7682  33
  -1  11  -7 336.122 197.455  10
  -1  11  -7 772.313 110.716  24
  -1  11  -8 438.658 111.004  24
  -1  11  -8 162.828 109.976  12
  -1  11  -8 191.048 95.0060  26
  -1  11  -8 377.057 123.898  41
  -1  11  -8 293.642 79.3572  33
  -1  11  -8 424.685 100.039  13
  -1  11  -9 623.044 91.1379  18
  -1  11  -9 659.487 114.077  24
  -1  11  -9 863.082 112.410  12
  -1  11  -9 534.904 102.692  26
  -1  11  -9 665.128 105.196  13
  -1  11  -9 782.121 124.612  41
  -1  11  -9 667.773 76.4876  33
  -1  11 -10 667.113 88.0016  18
  -1  11 -10 709.251 113.130  12
  -1  11 -10 728.249 111.788  24
  -1  11 -10 650.814 83.6950  25
  -1  11 -10 675.210 106.725  13
  -1  11 -11 870.591 85.9562  18
  -1  11 -11 1048.57 114.902  12
  -1  11 -11 842.242 114.697  24
  -1  11 -11 987.725 107.817  13
  -1  11 -12 961.500 108.230  12
  -1  11 -12 721.754 105.613  24
  -1  11 -12 675.067 100.291  13
  -1  11 -13 458.093 91.5034  12
  -1  11 -13 520.249 89.5902  24
  -1  11 -13 504.569 89.7050  39
  -1  11 -14 781.154 81.4037  12
  -1  11 -14 787.231 81.1707  24
  -1  11 -14 778.090 79.0770  39
  -1  11 -15 73.7933 55.3596  12
  -1  11 -15 63.0509 45.7108  39
   1  13 -14 121.325 52.0947  24
   1  13 -14 4.38548 52.7992  39
   1  13 -13 184.413 60.0517  13
   1  13 -13 20.7946 67.1228  24
   1  13 -12 337.324 78.3701  24
   1  13 -12 146.468 83.1144  39
   1  13 -12 297.810 73.1289  13
   1  13 -11 305.720 87.4412  12
   1  13 -11 122.794 86.9146  24
   1  13 -11 79.4006 95.6381  39
   1  13 -11 223.721 80.9726  13
   1  13 -10 240.709 84.7134  13
   1  13 -10 255.077 92.3783  24
   1  13 -10 210.784 76.1553  25
   1  13 -10 372.092 95.8064  12
   1  13 -10 163.557 100.970  39
   1  13 -10 312.303 70.4267  33
   1  13  -9 266.642 99.6664  12
   1  13  -9 212.733 94.1678  24
   1  13  -9 387.296 88.6187  25
   1  13  -9 229.369 83.9285  33
   1  13  -9 264.767 89.2625  13
   1  13  -9 187.265 108.754  39
   1  13  -8 985.741 109.899  12
   1  13  -8 792.782 97.6659  13
   1  13  -8 674.493 96.4708  33
   1  13  -8 718.863 99.6208  24
   1  13  -8 843.127 103.384  25
  -1  13   7 501.416 90.0209   6
   1  13  -7 530.841 100.128  12
   1  13  -7 734.577 96.0689  13
   1  13  -7 531.682 100.630  33
   1  13  -7 484.304 102.949  25
   1  13  -7 473.814 98.5025  24
  -1  13   6 960.078 106.031   6
   1  13  -6 1045.74 110.517  12
   1  13  -6 987.075 99.2695  13
   1  13  -6 902.061 108.728  33
   1  13  -6 936.522 101.523  24
  -1  13   5 938.797 211.854   4
   1  13  -5 669.222 189.462   4
   1  13  -5 672.165 107.237  12
   1  13  -5 761.771 91.9838  24
   1  13  -5 781.586 94.6885  13
  -1  13   5 669.597 105.411   6
   1  13  -5 653.508 101.299   6
   1  13  -4 1101.14 99.2241  13
   1  13  -4 1184.91 96.6103  24
   1  13  -4 795.047 209.420   4
  -1  13   4 1288.79 210.570   4
   1  13  -4 1158.10 121.462   6
  -1  13   4 1263.43 122.123   6
   1  13  -3 1171.02 94.3727  13
   1  13  -3 1071.96 117.860   6
  -1  13   3 1190.68 123.430   6
   1  13  -3 1167.65 206.691   4
  -1  13   3 972.248 221.090   4
   1  13  -2 1643.99 140.739   6
  -1  13   2 1884.57 140.667   6
  -1  13   2 2009.32 230.877   4
   1  13  -2 1757.55 225.157   4
  -1  13   1 509.369 107.877   6
  -1  13   1 149.999 229.218   4
   1  13   0 699.345 110.136   6
   1  13   0 547.467 222.708   4
   1  13   1 208.537 111.516   6
  -1  13  -1 278.360 221.112   4
   1  13   1 221.901 216.772   4
  -1  13  -2 755.526 95.0200  41
  -1  13  -2 976.112 120.750   6
   1  13   2 960.854 118.552   6
  -1  13  -2 867.930 224.999   4
   1  13   2 703.665 215.542   4
   1  13   3 45.9167 99.3919   6
  -1  13  -3 186.393 98.8577   6
  -1  13  -3 133.370 199.701   4
   1  13   3-125.618 211.528   4
   1  13   3 158.929 88.5561  25
  -1  13  -3 155.272 92.2830  41
  -1  13  -4 178.437 97.1623   6
   1  13   4 239.611 99.4682   6
  -1  13  -4 76.6682 197.160   4
   1  13   4 331.301 203.021   4
  -1  13  -4 97.1276 98.0986  41
  -1  13  -5 131.706 158.685  10
  -1  13  -5 136.087 184.861   4
  -1  13  -5 84.8839 103.231  41
  -1  13  -5 131.038 91.1359   6
   1  13   5 207.369 187.540   4
  -1  13  -5 162.323 80.1180  24
  -1  13  -6 1081.19 99.8640  24
  -1  13  -6 1090.26 100.747   6
  -1  13  -6 1283.29 122.185  41
  -1  13  -6 1127.26 94.8373  13
  -1  13  -6 1221.47 103.680  33
  -1  13  -7 942.790 118.656  41
  -1  13  -7 1084.41 96.5882  33
  -1  13  -7 758.283 89.6971  13
  -1  13  -7 794.208 100.024  24
  -1  13  -8 429.362 93.6645  24
  -1  13  -8 583.682 94.9081  25
  -1  13  -8 540.398 76.2758  33
  -1  13  -8 410.057 113.442  41
  -1  13  -8 530.695 72.1464  18
  -1  13  -8 437.182 82.1807  13
  -1  13  -9 261.624 76.6407  13
  -1  13  -9 466.721 83.4521  25
  -1  13  -9 379.239 91.5349  24
  -1  13  -9 427.629 107.754  41
  -1  13  -9 419.014 100.913  12
  -1  13 -10 327.587 86.9455  24
  -1  13 -10 386.749 67.2331  25
  -1  13 -10 320.077 74.9751  13
  -1  13 -10 255.482 91.1157  12
  -1  13 -11 256.945 65.7064  13
  -1  13 -11 240.825 79.8898  24
  -1  13 -11 314.290 89.7848  39
  -1  13 -11 361.274 82.5640  12
  -1  13 -12 229.406 69.2258  24
  -1  13 -12 169.583 69.6839  12
  -1  13 -13 164.921 54.6885  24
  -1  13 -13 66.0505 58.6817  39
  -1  13 -13 201.011 57.2283  12
   1  15 -11 330.380 59.3711  39
   1  15 -11 335.459 52.8311  12
   1  15 -10 367.232 52.0516  25
   1  15 -10 345.403 70.4243  39
   1  15 -10 502.391 67.3103  12
   1  15  -9 43.9330 51.9904  13
   1  15  -9 239.136 75.3947  39
   1  15  -9 143.437 65.9804  25
   1  15  -9 287.502 71.7117  12
   1  15  -8 766.356 72.2122  33
   1  15  -8 778.974 82.6704  12
   1  15  -8 710.832 82.3803  25
   1  15  -8 687.731 84.4074  39
   1  15  -7 218.110 80.9979  12
   1  15  -7 356.093 89.3473  25
   1  15  -7 270.207 80.7978  33
   1  15  -7 201.592 80.5196  39
   1  15  -6 146.283 84.7234  12
   1  15  -6 186.357 90.3356  25
   1  15  -6 162.118 81.1617  39
   1  15  -6 244.400 84.9699  33
   1  15  -5 442.673 77.4133  39
   1  15  -5 389.507 93.1432  33
   1  15  -5 400.483 88.3945  12
  -1  15   4 567.287 79.1801  25
   1  15  -4 646.498 109.090  25
   1  15  -4 740.052 93.9542  12
   1  15  -4 566.254 100.656  33
  -1  15   4 549.934 100.478   6
  -1  15   3 1207.49 115.711   6
  -1  15   3 1141.91 99.5096  25
   1  15  -3 1298.14 119.767  25
   1  15  -3 1413.78 103.594  12
   1  15  -2 419.632 103.949  25
  -1  15   2 216.990 88.1175  25
  -1  15   2 263.127 105.672   6
   1  15  -1 2282.07 144.041  25
  -1  15   1 2170.22 149.038   6
   1  15   0 1279.43 116.091  25
   1  15   1 253.156 92.3685  25
   1  15   2 218.884 85.6518  25
  -1  15  -2 122.193 99.4100   6
   1  15   3 234.523 76.1471  25
  -1  15  -3 469.630 99.6848   6
  -1  15  -3 439.386 95.4045  12
  -1  15  -4-77.5568 75.8646  39
  -1  15  -4 7.02636 87.7429  33
  -1  15  -5 503.990 84.1886  39
  -1  15  -5 686.722 91.8270  12
  -1  15  -5 507.218 86.0656  33
  -1  15  -6 170.716 90.9987  25
  -1  15  -6 131.210 82.1164  39
  -1  15  -6 303.745 88.3698  12
  -1  15  -6 135.978 73.7691  33
  -1  15  -7 208.493 81.5565  39
  -1  15  -7 336.685 84.8195  25
  -1  15  -7 159.082 62.6913  33
  -1  15  -8 341.815 77.8266  39
  -1  15  -8 345.117 56.3937  24
  -1  15  -8 245.132 68.6609  25
  -1  15  -9 151.197 69.6325  39
  -1  15  -9 27.1513 48.6560  24
  -1  15  -9 32.8879 52.4474  25
  -1  15 -10 369.033 64.1282  39
   1  17  -6 354.481 48.6862  33
   1  17  -6 295.903 48.9021  12
   1  17  -5 224.089 58.5294  33
   1  17  -5 215.322 64.7446  25
   1  17  -5 268.659 50.8275  12
   1  17  -4 1026.01 83.7624  25
   1  17  -4 953.424 67.0606  12
   1  17  -3 278.172 71.8659  33
   1  17  -3 330.211 73.7916  25
   1  17  -3 278.142 57.5214  12
  -1  17   2 184.804 55.5201  25
   1  17  -2 192.694 72.3460  25
   1  17  -2 97.7818 55.1894  12
  -1  17   1 559.728 70.0086  25
   1  17  -1 657.857 78.6134  25
  -1  17   1 700.004 67.9378  12
   1  17  -1 577.362 61.5114  12
   1  17   0 306.977 66.3045  25
  -1  17   0 284.897 68.5807  25
  -1  17   0 249.201 62.9068  12
   1  17   0 220.192 54.9823  12
  -1  17  -1 441.901 74.5929  33
  -1  17  -1 591.058 78.3694  25
   1  17   1 512.151 62.6438  25
  -1  17  -1 445.143 66.1281  12
  -1  17  -2-43.4199 68.3501  33
  -1  17  -2-7.57358 73.9057  25
   1  17   2 113.431 47.6364  25
  -1  17  -2 141.104 62.6244  12
  -1  17  -3 119.411 61.3255  33
  -1  17  -3 215.304 71.3259  25
  -1  17  -3 96.6148 60.4156  12
  -1  17  -4 541.896 59.9270  33
  -1  17  -4 655.512 74.7523  25
  -1  17  -4 472.480 62.6063  12
  -1  17  -5 384.286 56.5953  12
  -1  17  -6 253.954 53.3656  25
  -1  17  -6 242.852 48.2729  12
   2 -16  -9 120.353 53.9518  11
   2 -16  -8 240.721 63.6660  42
  -2 -16   7 315.269 58.1893   5
   2 -16  -7 353.230 73.0099  42
   2 -16  -6 79.6449 69.2092   5
   2 -16  -6 48.4805 75.4465  42
   2 -16  -6 15.3581 74.1063  11
   2 -16  -5 1776.77 113.969  11
   2 -16  -5 1902.34 114.360  42
   2 -16  -5 2113.24 114.671   5
   2 -16  -4 481.700 86.4071  42
   2 -16  -4 620.328 91.5705   5
   2 -16  -4 427.171 88.8361  11
   2 -16  -3 1922.19 115.933  11
  -2 -16   2 898.152 76.1087  11
   2 -16  -2 957.068 91.5709  11
   2 -16  -1 285.250 77.1012  11
  -2 -16   1 302.552 73.5676  11
  -2 -16   0 814.492 75.9396  42
  -2 -16   0 933.376 89.5329  11
  -2 -16  -1 158.601 67.1569  42
  -2 -16  -1 147.389 82.0085  11
  -2 -16  -2 535.752 70.4276  42
  -2 -16  -2 577.332 90.7579  11
  -2 -16  -3 313.424 62.2831  42
   2 -16   3 376.156 88.2828   5
  -2 -16  -3 273.084 85.6075  11
  -2 -16  -4 66.2535 58.1842  42
  -2 -16  -4 11.5227 81.1502  11
   2 -16   4 69.9900 77.1428   5
  -2 -16  -5 521.270 76.0856  11
  -2 -16  -5 311.792 50.6569  15
  -2 -16  -5 405.324 57.7315  42
   2 -16   5 418.282 68.1026   5
  -2 -16  -6 188.393 47.3132  15
  -2 -16  -7 121.965 41.5929  15
  -2 -16  -7 117.447 60.7601  11
  -2 -16  -8-3.88600 46.9091  11
   2 -14 -13 462.090 59.6664  29
   2 -14 -13 520.662 49.8633  15
   2 -14 -13 565.797 60.4033  40
   2 -14 -12 2667.69 120.506  15
   2 -14 -11 734.864 71.8873  15
   2 -14 -11 835.322 73.9675  11
   2 -14 -10 1194.45 98.7238  42
   2 -14 -10 1268.15 86.7821  15
   2 -14 -10 1258.86 96.4421  11
   2 -14  -9 302.385 93.1848  42
   2 -14  -9 274.653 85.8800  11
   2 -14  -9 314.830 71.5843  15
   2 -14  -8 117.811 97.1580  42
   2 -14  -8 173.231 93.6147  11
   2 -14  -8 102.099 73.2247  15
   2 -14  -7 373.992 101.274  42
   2 -14  -7 195.554 72.8547  15
   2 -14  -6 426.924 106.090  42
   2 -14  -6 414.277 70.9762  15
   2 -14  -6 418.039 107.286  11
   2 -14  -5 2234.30 144.092  11
   2 -14  -4 293.654 111.268  11
   2 -14  -3 1500.65 129.424  11
  -2 -14   3 1562.36 107.233  11
  -2 -14   2 4884.28 210.895  11
   2 -14  -2 4525.39 217.755  11
  -2 -14   1 2645.84 149.649  11
   2 -14  -1 2775.14 153.250  11
   2 -14   0 70.6817 93.4875  11
  -2 -14   0 191.960 104.667  11
   2 -14   1 8865.25 357.963  11
  -2 -14  -1 8995.30 365.828  11
  -2 -14  -2 103.567 74.7418  15
   2 -14   2-37.4906 77.1719  11
  -2 -14  -2 50.6154 106.551  11
  -2 -14  -3 113.711 84.8329  42
  -2 -14  -3-17.4760 105.097  11
  -2 -14  -3 15.6012 79.3499  15
  -2 -14  -4 206.440 87.1614  42
  -2 -14  -4 227.842 83.6853  15
  -2 -14  -4 254.082 107.864  11
  -2 -14  -5 266.955 83.3479  15
  -2 -14  -5 272.666 88.3202  42
  -2 -14  -6 238.869 84.3677  15
  -2 -14  -6-112.676 76.9610  16
  -2 -14  -6 10.2325 83.4532  42
   2 -14   6 200.579 81.6133   5
  -2 -14  -7 474.090 98.4398  11
  -2 -14  -7 545.989 85.8410  15
  -2 -14  -7 388.304 76.5619  16
  -2 -14  -7 473.353 83.6018  42
  -2 -14  -8 3.86005 67.4111  16
  -2 -14  -8 67.5301 79.7910  15
  -2 -14  -8 105.839 81.9674  11
  -2 -14  -9-1.29320 70.8120  11
  -2 -14  -9 98.8007 74.4041  15
  -2 -14  -9 105.108 62.2309  16
  -2 -14 -10 645.156 61.1052  16
  -2 -14 -10 667.910 63.5889  11
  -2 -14 -11 705.316 61.5116  15
  -2 -14 -11 590.560 47.7653  16
  -2 -14 -11 585.158 52.8354  40
   2 -12 -15 151.595 56.3757  15
   2 -12 -15 130.903 58.0055  29
   2 -12 -15 88.6740 59.1633  40
   2 -12 -14 104.845 74.2654  29
   2 -12 -14-63.3618 70.3602  15
   2 -12 -13 378.481 61.2112  16
   2 -12 -13 428.213 83.4578  15
   2 -12 -12 518.507 74.7220  11
   2 -12 -12 658.290 92.6891  15
   2 -12 -11 405.121 86.7794  11
   2 -12 -11 359.292 93.1316  15
   2 -12 -11 344.548 104.376  42
   2 -12 -11 307.928 72.9257  16
   2 -12 -10 179.962 93.2577  11
   2 -12 -10 71.0733 74.3720  16
   2 -12 -10 131.894 91.6021  15
   2 -12 -10 82.6674 103.593  42
   2 -12  -9 73.8569 93.1960  15
   2 -12  -9 56.7651 104.090  11
   2 -12  -9 114.336 107.590  42
   2 -12  -8 340.549 96.6770  15
   2 -12  -8 300.475 108.614  42
   2 -12  -8 320.768 108.937  11
   2 -12  -7 451.853 93.8559  15
   2 -12  -7 659.973 120.094  11
   2 -12  -7 571.734 110.854  42
   2 -12  -7 389.103 211.827   2
   2 -12  -6-37.1991 215.836   2
  -2 -12   6 382.488 213.095   2
   2 -12  -6 330.050 85.5510  15
  -2 -12   5 1014.39 236.993   2
   2 -12  -5 1268.71 241.953   2
   2 -12  -5 1092.67 126.075  11
   2 -12  -5 925.923 93.7945  15
  -2 -12   4 12907.6 590.303   2
   2 -12  -4 12948.6 592.118   2
   2 -12  -4 12563.5 502.039  11
   2 -12  -3 4588.14 338.145   2
  -2 -12   3 4635.50 340.288   2
   2 -12  -3 4147.09 204.815  11
  -2 -12   3 4391.42 196.628  11
  -2 -12   2 2303.88 133.868  11
   2 -12  -2 2471.23 146.032  11
   2 -12  -1 111.847 99.5057  11
  -2 -12   1 311.191 99.1662  11
  -2 -12   1 172.960 237.998   2
   2 -12  -1 128.120 237.870   2
  -2 -12   0 3125.13 164.152  11
   2 -12   0 2994.26 155.273  11
   2 -12   0 3153.31 296.787   2
   2 -12   1 1011.00 104.644  11
   2 -12   1 929.704 247.067   2
  -2 -12  -1 864.195 254.150   2
   2 -12   2 8188.13 424.927   2
  -2 -12  -2 7683.78 419.144   2
   2 -12   2 7484.38 308.392  11
   2 -12   3 223.970 229.103   2
  -2 -12  -3 84.2120 231.166   2
  -2 -12  -3 117.164 111.561  11
   2 -12   4 2849.59 283.033   2
  -2 -12  -4 2882.37 267.947   2
  -2 -12  -4 2532.90 146.625  42
  -2 -12  -4 2946.16 158.399  11
  -2 -12  -5 106.765 211.931   2
  -2 -12  -5 246.884 104.142  15
  -2 -12  -5 380.386 97.8467  42
  -2 -12  -6-150.746 196.008   2
  -2 -12  -6 133.401 99.1936  15
  -2 -12  -6-36.4311 96.6507  42
  -2 -12  -6 45.6501 102.382  11
  -2 -12  -7 625.156 100.888  42
  -2 -12  -7 584.199 114.470  11
  -2 -12  -8 152.615 95.7495  42
  -2 -12  -8 53.9074 94.8704  16
  -2 -12  -8 45.4024 97.4327  11
  -2 -12  -8 143.039 101.818  15
  -2 -12  -9 94.0070 92.4118  16
  -2 -12  -9 57.3563 87.5131  11
  -2 -12  -9 61.7798 97.5159  15
  -2 -12 -10 430.280 89.7682  16
  -2 -12 -10 228.021 80.0490  11
  -2 -12 -10 485.963 101.730  15
  -2 -12 -11 290.859 83.6298  16
  -2 -12 -11 146.376 84.1006  15
  -2 -12 -12 291.686 73.7322  40
  -2 -12 -12 300.149 72.3287  16
  -2 -12 -12 298.780 77.7891  15
  -2 -12 -13 251.035 60.2800  40
  -2 -12 -13 63.4631 57.4902  16
  -2 -12 -13 103.435 55.6244  29
   2 -10 -17 431.461 62.1308  40
   2 -10 -17 500.833 55.3488  29
   2 -10 -17 447.674 54.1839  15
   2 -10 -16 562.815 79.4568  40
   2 -10 -16 565.505 62.3366  16
   2 -10 -16 645.430 74.5623  29
   2 -10 -15 1.57466 82.9463  29
   2 -10 -15 141.754 69.5419  16
   2 -10 -14 356.731 94.8818  15
   2 -10 -14 392.595 81.2211  16
   2 -10 -13 20.4737 100.999  15
   2 -10 -13 41.8960 86.8660  16
   2 -10 -12 72.2790 77.4032  11
   2 -10 -12 190.804 91.8846  16
   2 -10 -12 326.921 83.4112  19
   2 -10 -12 204.658 105.436  15
   2 -10 -11 291.749 91.2101  16
   2 -10 -11 459.802 91.3872  11
   2 -10 -11 195.815 83.4622  19
   2 -10 -11 293.533 102.767  15
   2 -10 -11 396.577 112.490  42
   2 -10 -10 160.226 92.2685  11
   2 -10 -10 17.1488 78.4733  19
   2 -10 -10 119.957 88.1932  16
   2 -10 -10 195.980 104.790  15
   2 -10 -10 137.053 106.187  42
   2 -10  -9 243.898 100.887  11
   2 -10  -9 84.0331 107.342  42
   2 -10  -9 366.481 88.0857  16
   2 -10  -9 200.171 97.4230  15
   2 -10  -8 475.432 100.428  42
   2 -10  -8 287.552 183.722   2
   2 -10  -8 436.096 96.0951  15
   2 -10  -8 475.350 105.159  11
   2 -10  -8 302.353 85.7532  16
   2 -10  -7 3647.82 171.464  15
   2 -10  -7 3462.57 174.013  11
  -2 -10   7 3983.19 266.577   2
   2 -10  -7 3525.61 265.576   2
   2 -10  -6 9785.35 377.219  15
   2 -10  -6 9595.47 456.735   2
  -2 -10   6 8873.33 451.646   2
   2 -10  -6 9102.65 377.576  11
  -2 -10   5 1969.68 237.198   2
   2 -10  -5 1945.74 247.175   2
   2 -10  -5 1979.75 113.989  15
   2 -10  -4 272.387 212.342   2
  -2 -10   4 215.186 219.780   2
   2 -10  -4 115.370 89.4420  11
   2 -10  -4 229.799 70.9199  15
  -2 -10   3 5006.06 336.144   2
   2 -10  -3 5794.73 345.893   2
   2 -10  -3 5719.87 244.728  11
   2 -10  -2 1257.89 98.1382  11
  -2 -10   2 789.471 234.414   2
   2 -10  -1 981.136 92.7876  11
  -2 -10   1 814.867 222.507   2
   2 -10  -1 997.531 227.101   2
   2 -10   0 112.864 85.5365  11
   2 -10   0 325.896 227.680   2
   2 -10   1 732.519 80.5005  11
  -2 -10  -1 848.844 223.018   2
   2 -10   1 889.496 229.398   2
   2 -10   2 278.888 76.6122  11
  -2 -10  -2 135.788 206.860   2
   2 -10   2 282.603 228.493   2
   2 -10   3 2719.26 265.538   2
  -2 -10  -3 2676.50 253.874   2
   2 -10   4 17625.3 750.269   2
  -2 -10  -4 17694.8 745.645   2
  -2 -10  -5 200.180 85.9703  42
  -2 -10  -5 15.1565 195.438   2
   2 -10   5 379.244 211.216   2
  -2 -10  -6 5154.31 308.792   2
   2 -10   6 5670.94 321.058   2
  -2 -10  -6 5247.74 232.427  42
  -2 -10  -7 29.8614 111.962  15
  -2 -10  -7 125.187 95.3714  11
  -2 -10  -7 91.2738 91.9778  42
  -2 -10  -7 94.6741 78.6983  19
  -2 -10  -8 1554.74 129.323  15
  -2 -10  -8 1272.61 104.113  19
  -2 -10  -8 1226.65 115.744  42
  -2 -10  -8 1423.29 115.879  11
  -2 -10  -9 721.643 98.6827  11
  -2 -10  -9 768.528 112.339  15
  -2 -10  -9 742.665 117.408  16
  -2 -10  -9 597.801 109.036  42
  -2 -10  -9 594.007 94.5064  19
  -2 -10 -10 243.076 108.865  15
  -2 -10 -10 215.800 110.899  16
  -2 -10 -10 381.623 94.0551  19
  -2 -10 -10 228.262 85.4879  11
  -2 -10 -11 191.336 103.489  16
  -2 -10 -11 149.834 67.1196  11
  -2 -10 -11 110.788 86.2900  19
  -2 -10 -12 1123.38 100.897  19
  -2 -10 -12 1291.79 110.134  16
  -2 -10 -13 3.24003 85.2937  16
  -2 -10 -13 107.304 77.8081  29
  -2 -10 -13 125.853 77.2913  19
  -2 -10 -13 140.749 84.2571  15
  -2 -10 -13-118.686 87.6471  40
  -2 -10 -14 655.529 78.3115  16
  -2 -10 -14 519.472 70.8133  29
  -2 -10 -14 533.795 71.0605  19
  -2 -10 -14 711.512 82.8933  40
  -2 -10 -14 590.393 74.5203  15
  -2 -10 -15 155.392 45.1364  29
  -2 -10 -15 15.7436 58.3346  16
  -2 -10 -15 20.2735 60.1302  40
  -2 -10 -15 19.9585 52.4720  15
   2  -8 -18 350.737 50.7209  15
   2  -8 -18 460.862 59.8926  29
   2  -8 -18 362.708 55.2681  16
   2  -8 -18 469.813 67.0354  40
   2  -8 -18 265.127 40.7454  23
   2  -8 -17 404.877 78.8806  29
   2  -8 -17 370.030 70.3049  15
   2  -8 -17 507.839 73.3590  16
   2  -8 -17 374.657 83.9223  40
   2  -8 -16 368.978 90.1676  29
   2  -8 -16 458.152 87.0050  15
   2  -8 -16 495.952 86.8391  16
   2  -8 -16 655.841 104.354  40
   2  -8 -15 145.888 102.406  29
   2  -8 -15 257.019 96.0268  16
   2  -8 -15 347.008 94.8256  15
   2  -8 -15 142.884 111.778  40
   2  -8 -14 1573.86 123.056  16
   2  -8 -14 1479.11 123.797  19
   2  -8 -13 104.333 100.449  16
   2  -8 -13 29.3554 104.882  19
   2  -8 -12 806.747 109.736  16
   2  -8 -12 817.129 111.081  19
   2  -8 -12 689.810 116.453  15
   2  -8 -11 1275.67 121.709  15
   2  -8 -11 1050.99 107.208  16
   2  -8 -11 975.040 120.415  42
   2  -8 -11 1008.89 92.1108  11
   2  -8 -11 1121.97 103.796  19
   2  -8 -10 61.1510 91.4501  19
   2  -8 -10 56.8955 92.9821  15
   2  -8 -10 51.3647 93.3133  16
   2  -8 -10 80.1775 93.7172  42
   2  -8 -10 69.8766 81.4356  11
   2  -8 -10 50.6047 88.4227  36
   2  -8  -9 753.313 93.5369  19
   2  -8  -9 682.605 96.0088  16
   2  -8  -9 742.453 89.7936  11
   2  -8  -9 962.767 108.128  15
   2  -8  -9 929.332 106.904  42
   2  -8  -9 866.500 88.5482  36
   2  -8  -8 13444.8 536.479  36
   2  -8  -8 13355.1 581.155   2
  -2  -8   8 14341.6 582.596   2
   2  -8  -8 14086.1 539.891  11
   2  -8  -8 14492.3 542.677  42
   2  -8  -8 13491.7 536.373  19
   2  -8  -8 13698.8 538.590  16
   2  -8  -8 14269.3 540.029  15
   2  -8  -7 528.730 169.422   2
  -2  -8   7 525.058 167.413   2
   2  -8  -7 496.146 79.7372  15
   2  -8  -7 348.451 75.7408  11
   2  -8  -6 3898.65 174.564  15
   2  -8  -6 3583.25 255.403   2
  -2  -8   6 3943.43 254.837   2
   2  -8  -6 4121.01 179.843  11
  -2  -8   5 17208.6 685.471   2
   2  -8  -5 16902.4 685.985   2
   2  -8  -5 16223.0 634.659  11
   2  -8  -4 31621.5 1241.79   2
  -2  -8   4 31462.0 1239.16   2
  -2  -8   3 18924.2 772.649   2
   2  -8  -3 18766.6 772.628   2
  -2  -8   2 5501.00 314.099   2
   2  -8  -1 121.801 207.412   2
  -2  -8   1 130.232 193.927   2
   2  -8   0 4200.21 279.813   2
   2  -8   1 945.234 216.017   2
  -2  -8  -1 809.207 200.983   2
   2  -8   2 740.660 201.689   2
  -2  -8  -2 422.348 191.939   2
  -2  -8  -3 1805.62 208.933   2
   2  -8   3 2199.74 224.687   2
   2  -8   4 18520.8 725.565   2
  -2  -8  -4 16539.8 715.805   2
  -2  -8  -5 4748.11 201.191  19
  -2  -8  -5 4786.20 275.299   2
   2  -8   5 5247.67 289.294   2
  -2  -8  -6 2925.58 145.427  42
  -2  -8  -6 3167.01 215.836   2
   2  -8   6 3076.75 222.877   2
  -2  -8  -6 2906.09 144.788  19
  -2  -8  -7 2071.08 126.657  42
  -2  -8  -7 2181.56 123.052  19
  -2  -8  -8 7493.61 301.437  19
  -2  -8  -8 7081.40 302.052  42
  -2  -8  -9 256.087 113.872  16
  -2  -8  -9 169.821 83.6000  11
  -2  -8  -9 250.706 99.3581  42
  -2  -8  -9 277.761 96.5693  19
  -2  -8 -10 47.9713 75.9578  11
  -2  -8 -10 43.4878 107.842  19
  -2  -8 -10-105.360 109.234  16
  -2  -8 -10 57.2153 102.244  15
  -2  -8 -11 157.465 108.591  19
  -2  -8 -11-105.425 106.670  16
  -2  -8 -11-2.26349 102.893  15
  -2  -8 -12 345.801 112.276  19
  -2  -8 -12 243.415 105.012  16
  -2  -8 -12 369.175 98.5000  15
  -2  -8 -13 154.569 92.6440  15
  -2  -8 -13-116.020 91.7455  29
  -2  -8 -13 60.8153 104.463  19
  -2  -8 -13-131.123 108.349  16
  -2  -8 -13 24.2303 104.500  40
  -2  -8 -14 155.626 83.0332  15
  -2  -8 -14 148.721 82.5699  29
  -2  -8 -14 133.303 94.5875  19
  -2  -8 -14-19.8995 94.6154  16
  -2  -8 -14 7.80203 99.9467  40
  -2  -8 -15 251.580 67.8492  15
  -2  -8 -15 303.103 68.4571  29
  -2  -8 -15 390.991 83.0197  16
  -2  -8 -15 292.869 90.7059  40
  -2  -8 -15 287.396 83.9438  19
  -2  -8 -16 126.162 50.3463  29
  -2  -8 -16 34.0325 71.7758  40
  -2  -8 -16 83.0975 67.4024  16
   2  -6 -19 109.185 53.7603  29
   2  -6 -19 174.959 54.0738  16
   2  -6 -18 100.609 77.0814  16
   2  -6 -18-0.95538 52.9938  23
   2  -6 -18-36.8491 58.6920  15
   2  -6 -17 887.229 99.3173  29
   2  -6 -17 729.277 85.8567  15
   2  -6 -17 941.015 100.418  16
   2  -6 -16 378.266 104.797  29
   2  -6 -16 378.062 93.6386  15
   2  -6 -16 478.624 104.928  16
   2  -6 -15 931.371 109.592  15
   2  -6 -15 1044.04 121.994  16
   2  -6 -15 772.490 115.889  29
   2  -6 -15 726.818 118.904  19
   2  -6 -14 1761.46 131.442  19
   2  -6 -14 1598.99 129.635  16
   2  -6 -14 1531.80 126.163  15
   2  -6 -14 1806.05 140.300  29
   2  -6 -13 523.503 110.355  19
   2  -6 -13 762.427 117.358  16
   2  -6 -13 505.703 88.2527  34
   2  -6 -13 755.420 108.032  15
   2  -6 -12 668.702 106.595  36
   2  -6 -12 708.347 111.755  19
   2  -6 -12 767.795 103.534  16
   2  -6 -12 689.091 95.2174  34
   2  -6 -12 808.106 102.415  15
   2  -6 -11 945.750 106.407  16
   2  -6 -11 933.791 97.1908  19
   2  -6 -11 958.049 103.382  36
   2  -6 -10-53.3834 92.5674  16
   2  -6 -10-26.3447 85.9634  36
   2  -6 -10 44.0870 93.0565  19
   2  -6 -10-18.4051 67.0359  11
   2  -6  -9 10789.8 428.104  16
   2  -6  -9 11378.1 431.916  15
   2  -6  -9 10660.2 428.274  19
   2  -6  -8 284.294 118.435   2
  -2  -6   8 482.436 131.391   2
   2  -6  -8 376.271 75.9332  15
   2  -6  -7 18698.2 725.346   9
   2  -6  -7 18894.4 744.798   2
  -2  -6   7 18786.7 744.607   2
   2  -6  -6 395.338 87.8917   9
  -2  -6   6 279.449 149.212   2
   2  -6  -6 100.140 155.694   2
   2  -6  -5 9805.10 395.368   9
   2  -6  -5 9985.53 431.845   2
  -2  -6   5 10021.9 428.807   2
   2  -6  -4 519.430 168.813   2
  -2  -6   4 340.419 166.789   2
   2  -6  -3 32437.0 1256.57   2
   2  -6  -1 331.490 184.391   2
   2  -6   0 128.743 180.973   2
  -2  -6  -1 1768.78 150.704   8
   2  -6   1 1992.86 198.162   2
   2  -6   2 3055.40 218.299   2
  -2  -6  -2 2601.57 183.542   8
  -2  -6  -3 3559.24 225.123   2
   2  -6   3 3528.92 233.428   2
  -2  -6  -3 3506.45 215.468   8
   2  -6   4 8354.46 357.297   2
  -2  -6  -4 7351.96 348.919   2
  -2  -6  -4 7454.44 353.363   8
   2  -6   5 33336.7 1276.86   2
  -2  -6  -5 33164.8 1272.44   2
  -2  -6  -5 32300.4 1278.08   8
   2  -6   6 2716.58 195.934   2
  -2  -6  -6 2588.29 178.582   2
  -2  -6  -6 2691.62 213.749   8
  -2  -6  -7 9475.94 401.620   2
  -2  -6  -7 9689.45 382.296  19
  -2  -6  -8-10.7458 90.6517  19
  -2  -6  -8 123.528 88.2715  15
  -2  -6  -8-19.7970 74.6805  42
  -2  -6  -9 6065.80 274.417  19
  -2  -6  -9 6641.90 273.359  15
  -2  -6  -9 6619.19 277.704  16
  -2  -6 -10 176.837 98.0539  15
  -2  -6 -10 175.639 107.998  19
  -2  -6 -10 244.180 106.722  16
  -2  -6 -11 2237.07 145.227  16
  -2  -6 -11 1997.66 135.109  15
  -2  -6 -12 1100.00 107.390  15
  -2  -6 -12 959.524 128.017  40
  -2  -6 -12 849.937 126.786  19
  -2  -6 -12 1035.54 120.418  16
  -2  -6 -13 199.491 108.953  16
  -2  -6 -13 76.2968 96.0284  29
  -2  -6 -13 206.795 91.0430  15
  -2  -6 -13 290.438 112.348  19
  -2  -6 -13 372.332 118.595  40
  -2  -6 -14 1343.12 128.454  19
  -2  -6 -14 1098.39 99.9299  15
  -2  -6 -14 1028.27 103.165  29
  -2  -6 -14 1169.69 126.037  16
  -2  -6 -14 1154.81 126.932  40
  -2  -6 -15 464.279 100.152  16
  -2  -6 -15 657.811 86.2146  29
  -2  -6 -15 624.393 79.0292  15
  -2  -6 -15 541.410 72.3529  31
  -2  -6 -15 565.996 105.341  19
  -2  -6 -15 723.350 107.100  40
  -2  -6 -16 279.928 67.1638  29
  -2  -6 -16 507.869 84.9348  19
  -2  -6 -16 295.662 85.7202  16
  -2  -6 -16 242.470 91.0527  40
  -2  -6 -17 343.643 60.5619  23
   2  -4 -19 126.005 69.6293  29
   2  -4 -19 95.3859 72.1692  16
   2  -4 -18 99.8538 85.7518  29
   2  -4 -18 198.755 62.3701  23
   2  -4 -18 25.8448 92.3715  16
   2  -4 -17 666.055 103.390  29
   2  -4 -17 727.948 84.8499  28
   2  -4 -17 749.353 83.1669  23
   2  -4 -17 564.773 81.2385  21
   2  -4 -17 685.567 107.180  16
   2  -4 -17 693.336 85.7604  15
   2  -4 -16 774.678 115.676  29
   2  -4 -16 718.659 93.4778  28
   2  -4 -16 698.608 95.7994  15
   2  -4 -16 602.231 90.6044  21
   2  -4 -16 485.759 119.050  16
   2  -4 -15 3414.69 179.919  16
   2  -4 -15 3166.25 168.930  15
   2  -4 -15 3688.01 170.369  28
   2  -4 -15 3359.77 182.059  29
   2  -4 -15 3456.48 165.805  34
   2  -4 -15 3184.24 182.691  19
   2  -4 -14 197.222 117.600  16
   2  -4 -14 161.485 87.6968  34
   2  -4 -14 218.804 96.1177  15
   2  -4 -14 2.29812 108.060  19
   2  -4 -14 191.173 114.593  29
   2  -4 -14 103.432 89.9104  28
   2  -4 -13 309.455 113.781  16
   2  -4 -13 271.818 87.2572  34
   2  -4 -13 375.279 108.432  19
   2  -4 -13 397.189 98.3620  15
   2  -4 -13 370.672 111.085  29
   2  -4 -13 447.504 91.5285  28
   2  -4 -12 81.3843 90.9960  15
   2  -4 -12 65.5129 79.2499  34
   2  -4 -12-88.0503 94.4632  36
   2  -4 -12 54.5107 79.4393  28
   2  -4 -12 163.771 103.543  19
   2  -4 -12 39.2306 103.437  16
   2  -4 -11 6317.13 277.219  36
   2  -4 -11 6665.94 278.792  19
   2  -4 -11 6665.58 277.312  15
   2  -4 -11 7078.95 281.551  16
   2  -4 -10 662.463 95.5049  16
   2  -4 -10 669.537 86.9623  19
   2  -4 -10 749.787 119.072   9
   2  -4 -10 670.143 91.5441  15
   2  -4  -9 137.028 101.876   9
   2  -4  -8 756.612 95.1676   2
   2  -4  -8 839.805 111.077   9
  -2  -4   7 805.428 107.257   2
   2  -4  -7 904.577 117.380   2
   2  -4  -7 953.563 111.562   9
   2  -4  -6 10343.5 406.928   9
  -2  -4   6 9750.35 413.137   2
   2  -4  -6 10104.6 414.455   2
   2  -4  -5 405.737 126.763   2
   2  -4  -5 548.795 103.434   9
   2  -4  -4 65869.8 2492.56   2
   2  -4  -3 224126. 8423.72   2
  -2  -4   1 4368.12 192.707   8
   2  -4  -1 4267.50 241.329   2
   2  -4   0 316.876 145.304   2
  -2  -4   0 162.083 106.635   8
  -2  -4  -1 6093.14 273.328   8
   2  -4   1 6241.67 292.600   2
   2  -4   2-15.1849 143.995   2
  -2  -4  -2 183.161 125.923   8
  -2  -4  -3 14342.8 559.605   8
   2  -4   3 13496.8 558.957   2
  -2  -4  -4 16367.6 659.513   8
   2  -4   4 16777.8 654.874   2
  -2  -4  -5 512.430 115.547   2
   2  -4   5 596.699 124.248   2
   2  -4   6 11911.2 478.170   2
  -2  -4  -6 11928.6 473.523   2
  -2  -4  -7 2377.71 125.926   2
  -2  -4  -7 2382.99 193.044   8
  -2  -4  -8 1516.90 106.447  19
  -2  -4  -8 1863.98 188.593   8
  -2  -4  -9 387.012 97.1189  19
  -2  -4  -9 406.883 73.8467  15
  -2  -4  -9 171.015 156.992   8
  -2  -4 -10 7185.73 305.066  19
  -2  -4 -10 7323.91 356.868   8
  -2  -4 -10 7495.66 301.143  15
  -2  -4 -11 1501.21 110.143  15
  -2  -4 -11 1970.40 135.190  40
  -2  -4 -12 19.2892 85.9229  15
  -2  -4 -12-85.6862 103.420  40
  -2  -4 -12 83.3634 92.9648  29
  -2  -4 -13 840.912 93.0455  15
  -2  -4 -13 622.405 125.831  40
  -2  -4 -13 754.869 95.3044  28
  -2  -4 -13 691.352 103.453  29
  -2  -4 -14 520.393 85.7934  15
  -2  -4 -14 598.663 122.245  40
  -2  -4 -14 676.277 99.3638  29
  -2  -4 -15 1435.73 105.974  31
  -2  -4 -15 1512.09 111.340  29
  -2  -4 -15 1415.54 91.6047  15
  -2  -4 -15 1697.39 132.278  40
  -2  -4 -15 1823.57 129.807  19
  -2  -4 -16-1.49948 75.9442  29
  -2  -4 -16-65.0137 69.5845  31
  -2  -4 -16 112.950 88.5980  19
  -2  -4 -16 51.3698 84.9309  23
  -2  -4 -17 203.535 74.7775  16
  -2  -4 -17 173.198 71.3750  23
  -2  -4 -17 204.384 58.7856  29
  -2  -4 -18 266.355 62.4693  16
  -2  -4 -18 157.881 53.4910  23
   2  -2 -20 227.295 58.4860  35
   2  -2 -20 207.649 53.3860  29
   2  -2 -19-31.1166 73.9511  29
   2  -2 -19-41.2356 64.1600  21
   2  -2 -19-21.9868 82.1230  16
   2  -2 -18 533.528 97.3265  29
   2  -2 -18 545.394 91.9228  28
   2  -2 -18 477.741 97.4708  16
   2  -2 -18 646.587 84.9773  21
   2  -2 -18 503.576 70.1247  23
   2  -2 -17 168.215 78.5392  23
   2  -2 -17-56.1250 104.502  29
   2  -2 -17 209.425 81.5486  30
   2  -2 -17 209.549 98.2170  28
   2  -2 -17 204.910 68.4950  15
   2  -2 -17 246.766 115.897  40
   2  -2 -17 242.763 111.574  16
   2  -2 -16 77.4308 77.3678  31
   2  -2 -16-42.5070 85.5651  23
   2  -2 -16-5.43251 81.6200  15
   2  -2 -16 242.371 120.940  40
   2  -2 -16 162.446 118.698  16
   2  -2 -16-100.409 102.020  28
   2  -2 -16 45.1110 108.504  29
   2  -2 -16 134.209 85.4065  30
   2  -2 -15 1328.06 102.884  31
   2  -2 -15 1385.45 129.920  40
   2  -2 -15 1651.85 132.551  19
   2  -2 -15 1422.16 110.284  15
   2  -2 -15 1560.44 136.242  16
   2  -2 -15 1539.93 128.888  29
   2  -2 -15 1319.38 123.710  28
   2  -2 -14 1331.24 113.151  34
   2  -2 -14 1130.69 96.8204  31
   2  -2 -14 1072.27 103.216  15
   2  -2 -14 1087.30 90.1626  14
   2  -2 -14 1218.03 130.326  40
   2  -2 -14 886.752 116.087  19
   2  -2 -14 1143.41 128.951  16
   2  -2 -14 1007.87 116.275  28
   2  -2 -14 940.898 124.987  29
   2  -2 -13 703.753 110.972  29
   2  -2 -13 919.105 101.607  28
   2  -2 -13 881.013 117.778  19
   2  -2 -13 947.144 106.182  16
   2  -2 -13 919.529 102.428  34
   2  -2 -13 966.779 105.497  40
   2  -2 -13 734.375 83.1661  14
   2  -2 -13 958.118 148.521   9
   2  -2 -13 849.729 92.6481  15
   2  -2 -13 943.685 88.1948  31
   2  -2 -12 510.917 136.378   9
   2  -2 -12 584.095 77.9345  14
   2  -2 -12 658.979 90.6325  34
   2  -2 -12 818.236 103.962  16
   2  -2 -12 641.364 102.835  12
   2  -2 -12 711.544 89.4275  29
   2  -2 -12 688.759 97.1322  28
   2  -2 -12 625.966 83.3922  15
   2  -2 -12 563.141 101.274  40
   2  -2 -11 46.1419 82.1844  16
   2  -2 -11-109.912 91.8298  12
   2  -2 -11 54.7986 67.8216  15
   2  -2 -10 5916.84 281.160   9
   2  -2  -9 1289.93 139.144   9
   2  -2  -8 7757.93 334.914   9
   2  -2  -7 221.041 117.334   9
  -2  -2   7 164.408 48.7662   3
  -2  -2   7 142.902 48.2536   2
   2  -2  -6 1496.14 132.684   9
   2  -2  -6 1771.85 110.199   2
   2  -2  -5 87111.4 3335.28   9
   2  -2  -5 89747.3 3332.81   2
   2  -2  -4 132796. 4986.43   9
   2  -2  -4 132540. 4986.82   2
   2  -2  -3 36909.6 1399.75   2
   2  -2  -1 51806.9 1955.93   2
   2  -2   0 428.233 118.978   2
  -2  -2  -1 16993.4 649.504   8
   2  -2   1 16710.5 652.882   2
  -2  -2  -2 107539. 4055.82   8
   2  -2   2 108069. 4055.30   2
   2  -2   3-97.8197 101.045   2
  -2  -2  -4 8459.38 324.979  10
   2  -2   4 8253.72 338.206   2
  -2  -2  -5 12701.5 519.022   8
  -2  -2  -5 12895.2 492.793  10
   2  -2   5 12943.0 499.466   2
  -2  -2  -6 8608.18 317.770  10
  -2  -2  -6 7589.01 314.605   3
  -2  -2  -6 8104.97 314.552   2
  -2  -2  -7 3854.11 164.793  10
  -2  -2  -7 4576.58 225.900   8
  -2  -2  -8 4381.60 239.827   8
  -2  -2  -9 1001.99 157.214   8
  -2  -2  -9 924.384 101.190  16
  -2  -2  -9 931.042 98.8652  19
  -2  -2 -10 628.804 88.4034  12
  -2  -2 -10 628.002 96.0576  40
  -2  -2 -10 573.272 80.7588  19
  -2  -2 -10 669.217 151.381   8
  -2  -2 -10 607.725 73.8462  15
  -2  -2 -10 543.641 83.9224  16
  -2  -2 -11 101.635 68.5764  15
  -2  -2 -11 173.635 105.874  40
  -2  -2 -11 96.0104 143.426   8
  -2  -2 -11 109.467 99.6834  19
  -2  -2 -11-19.0221 86.5493  29
  -2  -2 -11 88.6068 83.4001  28
  -2  -2 -11 137.149 103.623  16
  -2  -2 -12 1731.98 128.790  28
  -2  -2 -12 2169.28 128.152  29
  -2  -2 -12 2432.02 149.061  40
  -2  -2 -12 2021.86 132.904  16
  -2  -2 -12 1867.80 114.684  15
  -2  -2 -12 2248.37 133.064  19
  -2  -2 -13 234.382 102.179  28
  -2  -2 -13 199.720 91.8750  29
  -2  -2 -13 244.030 112.156  19
  -2  -2 -13 208.682 113.804  16
  -2  -2 -13 284.171 70.4247  15
  -2  -2 -13 40.7184 120.677  40
  -2  -2 -14-109.807 100.634  31
  -2  -2 -14 101.225 105.974  28
  -2  -2 -14 223.023 96.0511  29
  -2  -2 -14 277.326 116.031  40
  -2  -2 -14 45.6974 101.586  19
  -2  -2 -14 60.9512 110.206  16
  -2  -2 -15 903.576 100.222  29
  -2  -2 -15 858.841 112.052  16
  -2  -2 -15 920.980 110.727  23
  -2  -2 -15 749.087 108.247  19
  -2  -2 -15 844.281 104.500  31
  -2  -2 -16 332.355 81.4152  29
  -2  -2 -16 471.604 101.448  16
  -2  -2 -16 455.526 94.6508  23
  -2  -2 -16 336.603 87.8243  19
  -2  -2 -16 193.556 84.9300  31
  -2  -2 -17 428.413 86.2120  16
  -2  -2 -17 279.004 70.6223  31
  -2  -2 -17 465.576 79.9953  23
  -2  -2 -17 355.524 67.0786  29
  -2  -2 -18 728.586 71.8700  16
  -2  -2 -18 682.467 67.3627  23
  -2  -2 -18 666.895 64.8657  21
   2   0 -20 638.843 67.5463  16
   2   0 -20 669.661 62.5750  21
   2   0 -20 600.615 69.6361  35
   2   0 -19-60.0549 79.2750  16
   2   0 -19-99.9079 84.2385  35
   2   0 -19 89.6964 77.8796  29
   2   0 -19-39.4047 75.2627  21
   2   0 -18 587.041 70.9926  31
   2   0 -18 697.497 98.8644  29
   2   0 -18 530.390 78.6278  30
   2   0 -18 694.766 103.905  28
   2   0 -18 431.031 70.8682  23
   2   0 -18 686.634 101.652  21
   2   0 -17 3.22348 81.2781  31
   2   0 -17-33.8115 105.545  28
   2   0 -17-32.8970 104.433  29
   2   0 -17 71.9288 86.5945  30
   2   0 -17-145.532 75.8617  23
   2   0 -16 1627.25 120.458  30
   2   0 -16 1522.97 114.000  31
   2   0 -16 1662.06 134.046  28
   2   0 -16 1744.80 136.910  29
   2   0 -16 1438.75 109.623  23
   2   0 -15-37.0931 111.205  29
   2   0 -15-8.63665 99.6076  30
   2   0 -15-67.4698 114.950  28
   2   0 -15 84.7532 93.2554  31
   2   0 -15-7.61672 83.6105  23
   2   0 -15-173.244 105.555  40
   2   0 -15 22.6196 74.9327  15
   2   0 -15 306.325 117.377  12
   2   0 -15 32.5697 91.0028  14
   2   0 -14 4192.77 189.236  15
   2   0 -14 4377.47 203.137  19
   2   0 -14 4342.15 196.183  31
   2   0 -14 4050.85 195.115  14
   2   0 -14 3849.62 190.322  23
   2   0 -14 4413.54 208.272  40
   2   0 -14 4227.31 205.987  12
   2   0 -14 4318.59 205.434  28
   2   0 -14 4470.37 209.160  29
   2   0 -13 3.93029 84.9958  19
   2   0 -13 18.0001 106.049  40
   2   0 -13-95.5535 105.806  12
   2   0 -13-163.386 95.7669  34
   2   0 -13-5.42452 80.3009  31
   2   0 -13 36.4712 84.3110  14
   2   0 -13 46.8748 95.5266  29
   2   0 -13 2.24439 93.5448  28
   2   0 -13-46.3542 73.5526  15
   2   0 -12 4617.81 205.123  29
   2   0 -12 4178.39 197.466  28
   2   0 -12 4225.11 197.519  36
   2   0 -12 4929.35 200.031  14
   2   0 -12 4549.67 196.057  19
   2   0 -12 4373.94 198.178  17
   2   0 -12 4293.12 191.505  15
   2   0 -12 4470.82 196.332  34
   2   0 -12 4438.42 203.514  32
   2   0 -12 4332.53 197.938  13
   2   0 -12 4441.14 197.128  40
   2   0 -12 4428.34 195.841  31
   2   0 -12 4018.78 251.624   9
   2   0 -12 4268.44 199.768  12
   2   0 -11 8.23779 76.7986  17
   2   0 -11 75.2784 87.3057  10
   2   0 -11 4.62903 80.1715  13
   2   0 -11-61.8653 70.2362  14
   2   0 -11 34.5786 144.629   9
   2   0 -11-60.2825 87.1080  19
   2   0 -11 55.8383 77.1197  12
   2   0 -10 20690.6 804.760  10
   2   0 -10 20832.7 822.901   9
   2   0  -9-95.8727 98.6036  10
   2   0  -9 197.099 135.086   9
   2   0  -8 6080.66 262.758  10
   2   0  -8 5867.67 282.041   9
   2   0  -7 34.7486 101.386  10
   2   0  -7-8.02453 127.286   9
   2   0  -6 7723.44 294.330   9
   2   0  -6 7615.60 279.944  10
   2   0  -6 6344.48 258.533   1
  -2   0   6 6522.49 255.241   3
   2   0  -5 30.7658 114.124   9
   2   0  -5 16.5884 93.6274  10
   2   0  -5 9.08254 68.8137   1
  -2   0   5 3.63567 49.3501   3
   2   0  -4 122593. 4575.32   9
   2   0  -4 121172. 4572.71  10
   2   0  -4 122009. 4571.50   1
  -2   0   4 121320. 4570.03   3
   2   0  -3 46.4718 87.1763   9
   2   0  -3 86.7424 73.6995  10
   2   0  -3-73.8668 76.4908   1
  -2   0   3 54.4439 63.8272   3
  -2   0   2 6634.30 263.767   3
  -2   0   1 45.8733 61.3169   3
  -2   0   0 137925. 5177.40   7
  -2   0  -1-38.5467 71.8817   3
  -2   0  -1-57.2826 66.7158   7
   2   0   1 9.24401 82.6510   1
   2   0   2 90742.2 3409.75   1
  -2   0  -2 90670.6 3408.51   3
   2   0   3-36.7055 75.8571   1
  -2   0  -3-0.81431 68.1468   3
   2   0   4-3.50042 64.9213   1
  -2   0  -4 46.9064 50.5694   3
  -2   0  -4-76.5848 90.3810  10
  -2   0  -5 19.2193 96.1978  10
  -2   0  -5 29.1712 118.500   8
  -2   0  -6 1809.66 127.482  10
  -2   0  -6 1963.37 146.341   8
  -2   0  -7 47.0169 95.1392  10
  -2   0  -7-118.191 117.695   8
  -2   0  -8 10378.4 421.036  10
  -2   0  -8 10431.3 432.404   8
  -2   0  -9-125.296 93.5572  10
  -2   0  -9 7.26715 118.963   8
  -2   0 -10 99.7206 88.2127  40
  -2   0 -10 114.909 88.8868  28
  -2   0 -10 110.579 82.5313  12
  -2   0 -10 251.674 113.876   8
  -2   0 -10-49.9152 85.3357  10
  -2   0 -10 26.1482 84.3599  19
  -2   0 -10 339.230 89.8271  16
  -2   0 -11-55.6689 96.8125  16
  -2   0 -11-43.9146 95.6345  40
  -2   0 -11 68.2595 72.3814  26
  -2   0 -11 41.0675 83.4735  12
  -2   0 -11 35.4333 83.9665  29
  -2   0 -11-89.7809 86.2898  28
  -2   0 -11 38.0417 79.9370  19
  -2   0 -11-93.8054 115.968   8
  -2   0 -12-37.0525 76.3326  24
  -2   0 -12 144.385 97.8834  40
  -2   0 -12 25.3782 92.4487  19
  -2   0 -12 8.10789 89.9575  12
  -2   0 -12 150.115 103.478  16
  -2   0 -12-111.494 93.5968  29
  -2   0 -12 135.119 102.443  28
  -2   0 -13-6.58388 108.920  16
  -2   0 -13-85.0472 94.7276  12
  -2   0 -13-137.676 101.295  31
  -2   0 -13-40.8058 121.183  40
  -2   0 -13 48.7876 96.2364  29
  -2   0 -13 76.0497 107.006  28
  -2   0 -13-2.01707 91.9543  19
  -2   0 -13-79.3831 96.0885  23
  -2   0 -13-129.396 74.5139  24
  -2   0 -14 2242.78 138.532  23
  -2   0 -14 2086.65 144.700  31
  -2   0 -14 2301.35 134.071  29
  -2   0 -14 2097.81 151.737  28
  -2   0 -14 2098.58 129.787  19
  -2   0 -14 1886.93 142.022  16
  -2   0 -15 10.4134 104.593  16
  -2   0 -15-63.8241 88.9022  29
  -2   0 -15-97.4205 103.387  31
  -2   0 -15-81.1227 98.3050  23
  -2   0 -15-57.7670 84.7412  19
  -2   0 -16 4070.14 195.054  23
  -2   0 -16 4374.68 198.227  31
  -2   0 -16 4097.72 197.034  16
  -2   0 -16 4362.98 188.631  29
  -2   0 -17 7.35178 75.8954  23
  -2   0 -17 71.8746 80.3927  31
  -2   0 -17-92.9161 78.6856  16
  -2   0 -17 14.2887 61.5063  29
  -2   0 -18-18.5720 61.3618  23
  -2   0 -18 84.5583 60.6364  31
  -2   0 -18 67.3551 79.3015  35
  -2   0 -18 99.1073 61.3585  16
   2   2 -20 166.164 63.4217  35
   2   2 -20 242.982 60.3801  21
   2   2 -19 15.1341 77.8344  21
   2   2 -19 71.1382 72.2058  16
   2   2 -19-121.411 85.9117  35
   2   2 -18 578.801 104.482  35
   2   2 -18 631.340 96.7776  29
   2   2 -18 666.884 111.851  28
   2   2 -18 724.445 106.131  21
   2   2 -18 488.060 84.8622  30
   2   2 -18 631.724 83.0672  31
   2   2 -18 340.115 95.9783  16
   2   2 -17 260.528 107.226  29
   2   2 -17 161.182 90.9933  30
   2   2 -17 138.198 113.157  28
   2   2 -17 158.721 108.553  12
   2   2 -17 153.601 75.5357  23
   2   2 -17 243.489 91.3016  31
   2   2 -17 169.139 109.813  16
   2   2 -16 102.762 99.8822  30
   2   2 -16-97.3943 114.982  29
   2   2 -16 51.8966 117.342  28
   2   2 -16 78.5052 81.7571  23
   2   2 -16 63.7273 112.088  12
   2   2 -16 118.282 110.704  16
   2   2 -16 151.656 98.5920  31
   2   2 -15 1147.43 116.064  31
   2   2 -15 1407.67 126.616  29
   2   2 -15 1743.04 138.075  28
   2   2 -15 1275.06 123.158  30
   2   2 -15 1605.74 126.853  14
   2   2 -15 1716.61 137.847  16
   2   2 -15 1203.96 97.4412  24
   2   2 -15 1338.11 105.391  23
   2   2 -15 1546.36 135.689  12
   2   2 -14 1002.63 113.368  31
   2   2 -14 914.872 112.123  30
   2   2 -14 1339.13 125.641  28
   2   2 -14 888.543 123.793  29
   2   2 -14 1203.80 123.517  13
   2   2 -14 1187.89 112.521  14
   2   2 -14 1107.77 124.016  12
   2   2 -14 1290.60 128.771  16
   2   2 -14 1186.37 98.8520  23
   2   2 -14 1043.00 95.0660  24
   2   2 -13 777.224 128.941  10
   2   2 -13 776.593 97.0896  31
   2   2 -13 857.864 114.220  29
   2   2 -13 819.884 111.251  28
   2   2 -13 900.767 109.997  30
   2   2 -13 955.461 111.496  13
   2   2 -13 977.218 110.028  14
   2   2 -13 791.538 107.320  12
   2   2 -13 757.446 109.795  16
   2   2 -13 876.909 90.4817  23
   2   2 -13 912.994 87.5420  24
   2   2 -12 672.736 81.0169  23
   2   2 -12 870.518 109.742  16
   2   2 -12 591.080 96.0986  12
   2   2 -12 523.594 91.1842  40
   2   2 -12 528.440 101.010  14
   2   2 -12 650.745 93.3411  13
   2   2 -12 718.982 130.008  10
   2   2 -12 540.343 91.7096  32
   2   2 -12 699.728 97.9264  31
   2   2 -12 635.850 81.8099  24
   2   2 -12 733.435 98.5861  29
   2   2 -11-23.5555 85.5921  12
   2   2 -11-33.9692 94.5125  16
   2   2 -11 94.1262 129.312  10
   2   2 -11 15.1036 66.7910  19
   2   2 -11-59.1336 80.7603  13
   2   2 -11-26.3566 88.8673  14
   2   2 -11 5.45174 154.291   9
   2   2 -10 6220.54 319.240   9
   2   2 -10 6801.60 300.087  10
   2   2 -10 6449.48 267.521  12
   2   2  -9 1703.94 155.224  10
   2   2  -9 1460.16 167.572   9
   2   2  -8 8352.74 353.474  10
   2   2  -8 7880.49 361.567   9
  -2   2   7 175.158 58.1642   4
   2   2  -7 139.107 149.453   9
   2   2  -7 286.284 127.770  10
   2   2  -6 1843.57 103.788   4
   2   2  -6 1899.90 158.203   9
   2   2  -6 1845.98 145.659  10
   2   2  -5 91269.1 3430.32   9
  -2   2   5 89441.3 3422.59   3
   2   2  -5 92790.5 3422.04   4
   2   2  -5 90139.0 3429.15  10
  -2   2   4 136628. 5126.82   3
   2   2  -4 136379. 5126.68   4
   2   2  -4 136274. 5130.88   1
   2   2  -3 38244.0 1462.54   1
  -2   2   3 39157.4 1456.55   3
   2   2  -3 38161.5 1456.22   4
   2   2  -3 38313.3 1458.81  10
  -2   2   2 184074. 6840.04   3
   2   2  -2 180783. 6839.30  10
   2   2  -2 181769. 6837.35   9
   2   2  -1 53356.5 2005.64   4
   2   2  -1 52412.9 1999.08   9
   2   2  -1 54189.4 2011.38   1
   2   2  -1 53773.7 2002.64  10
  -2   2   1 53091.7 2005.86   3
   2   2   0 533.907 91.2768   4
   2   2   0 496.572 118.459   1
   2   2   0 421.504 35.3575   9
  -2   2  -1 16907.8 667.279   3
   2   2   1 17370.4 676.863   1
   2   2   1 17780.3 667.686   4
  -2   2  -2 111407. 4164.86   3
   2   2   2 110409. 4170.26   1
  -2   2  -2 111597. 4166.00   7
   2   2   2 109627. 4165.38   4
   2   2   3-1.30026 85.9307   4
  -2   2  -3 61.3991 86.0287   3
   2   2   3 116.180 107.956   1
  -2   2  -3 73.0889 96.9035   7
  -2   2  -4 8149.70 336.215   7
   2   2   4 8374.38 325.444   4
  -2   2  -4 8152.03 324.234   3
  -2   2  -4 7833.82 342.726  10
  -2   2  -5 12478.4 478.336   4
  -2   2  -5 12482.7 500.640  10
  -2   2  -5 12151.0 493.704   7
  -2   2  -6 9666.35 354.417  10
  -2   2  -6 9502.14 336.000   8
  -2   2  -7 4491.29 230.156  10
  -2   2  -7 4393.59 204.793   8
  -2   2  -8 3986.19 216.859  10
  -2   2  -8 3980.62 188.865   8
  -2   2  -9 771.169 79.9204  12
  -2   2  -9 885.068 92.3437  14
  -2   2  -9 1069.16 95.4453  18
  -2   2  -9 848.682 135.792  10
  -2   2  -9 798.537 97.0202   8
  -2   2 -10 588.552 91.6010  12
  -2   2 -10 537.305 74.8337  19
  -2   2 -10 621.845 88.4396  18
  -2   2 -10 581.392 82.8697  16
  -2   2 -10 487.860 99.6859  28
  -2   2 -10 629.303 87.3041  23
  -2   2 -10 523.758 137.109  10
  -2   2 -11-76.5996 123.950  10
  -2   2 -11 58.9572 75.9691  19
  -2   2 -11 7.10353 77.6211  30
  -2   2 -11 24.7619 104.608  28
  -2   2 -11-5.75563 85.0802  29
  -2   2 -11 76.0578 85.8342  26
  -2   2 -11 12.0025 86.2368  23
  -2   2 -11-11.1000 84.5128  24
  -2   2 -11-25.4669 89.9032  12
  -2   2 -11 185.953 97.5933  31
  -2   2 -11 167.832 85.2988  16
  -2   2 -12 2079.12 139.568  28
  -2   2 -12 1901.76 126.163  29
  -2   2 -12 2116.84 127.349  26
  -2   2 -12 2189.17 132.183  12
  -2   2 -12 2313.15 132.358  23
  -2   2 -12 1999.91 132.506  31
  -2   2 -12 1893.10 122.856  30
  -2   2 -12 2201.91 125.918  24
  -2   2 -12 1894.88 129.351  16
  -2   2 -12 2109.37 118.361  19
  -2   2 -13 207.079 115.097  31
  -2   2 -13 272.236 104.456  12
  -2   2 -13 122.680 102.775  16
  -2   2 -13-45.7201 113.359  28
  -2   2 -13 200.219 97.9558  29
  -2   2 -13 359.740 86.1526  30
  -2   2 -13 66.7526 96.9605  23
  -2   2 -13 92.4277 91.6523  24
  -2   2 -13 197.554 80.8554  19
  -2   2 -13 174.043 90.1323  26
  -2   2 -14-93.3863 101.824  12
  -2   2 -14-8.20826 89.5979  29
  -2   2 -14-24.8598 110.285  31
  -2   2 -14 102.708 84.0791  24
  -2   2 -14-83.5468 100.567  23
  -2   2 -14 87.9302 102.401  16
  -2   2 -15 869.599 107.622  12
  -2   2 -15 1277.26 123.437  31
  -2   2 -15 990.198 88.4323  24
  -2   2 -15 950.211 98.7556  29
  -2   2 -15 985.618 107.551  16
  -2   2 -15 810.416 106.975  23
  -2   2 -16 293.271 96.9894  31
  -2   2 -16 270.098 93.1544  23
  -2   2 -17 407.692 88.5595  31
  -2   2 -17 262.017 78.8831  23
  -2   2 -17 448.886 73.4617  16
  -2   2 -17 530.424 104.812  35
  -2   2 -18 709.026 72.3933  31
  -2   2 -18 706.666 85.2676  35
   2   4 -19 233.955 79.1895  35
   2   4 -18 162.586 76.8976  31
   2   4 -18 134.832 96.6348  35
   2   4 -18 271.288 82.8034  16
   2   4 -17 839.106 111.853  12
   2   4 -17 785.165 116.464  35
   2   4 -17 751.186 103.795  30
   2   4 -17 654.869 101.736  31
   2   4 -17 845.579 77.5161  24
   2   4 -17 739.418 102.709  16
   2   4 -16 495.477 112.584  16
   2   4 -16 595.115 89.3821  24
   2   4 -16 614.911 110.061  30
   2   4 -16 760.094 119.815  28
   2   4 -16 759.485 118.382  29
   2   4 -16 737.698 127.263  35
   2   4 -16 533.983 109.111  31
   2   4 -16 500.516 82.6629  23
   2   4 -16 570.558 117.035  12
   2   4 -15 3591.63 184.641  14
   2   4 -15 3294.59 178.430  30
   2   4 -15 3290.43 176.233  31
   2   4 -15 3135.80 165.795  24
   2   4 -15 3699.82 185.592  29
   2   4 -15 3429.96 182.339  28
   2   4 -15 3270.15 189.931  35
   2   4 -15 3196.86 161.501  23
   2   4 -15 3512.36 182.858  12
   2   4 -15 3545.30 182.320  13
   2   4 -15 3357.80 183.672  16
   2   4 -14 125.168 107.556  28
   2   4 -14 334.576 118.109  29
   2   4 -14 360.540 105.927  30
   2   4 -14 98.8556 113.107  17
   2   4 -14 203.398 106.684  16
   2   4 -14 205.219 82.0445  39
   2   4 -14 80.3484 105.665  31
   2   4 -14 109.850 85.0366  23
   2   4 -14 299.839 118.000  12
   2   4 -14-12.0708 142.522  10
   2   4 -14 332.961 115.865  13
   2   4 -14 191.878 111.923  14
   2   4 -14 306.400 93.2280  24
   2   4 -13 305.572 101.875  30
   2   4 -13 374.955 104.816  28
   2   4 -13 445.263 114.004  29
   2   4 -13 270.313 113.614  17
   2   4 -13 307.588 107.949  16
   2   4 -13 217.935 84.4775  39
   2   4 -13 238.090 92.3104  32
   2   4 -13 322.702 98.4091  31
   2   4 -13 228.071 85.9540  23
   2   4 -13 381.175 104.737  12
   2   4 -13 352.236 147.634  10
   2   4 -13 354.621 96.1433  24
   2   4 -13 273.620 112.176  13
   2   4 -12-192.234 89.2997  24
   2   4 -12-43.2191 101.748  12
   2   4 -12-19.2002 78.3105  23
   2   4 -12-46.5618 152.893  10
   2   4 -12-37.2404 92.1705  17
   2   4 -12-2.06570 94.9605  16
   2   4 -12 92.5884 78.1817  41
   2   4 -12 45.4793 102.260  13
   2   4 -12 76.8887 107.546  29
   2   4 -12-8.65769 106.280  30
   2   4 -12 52.0977 98.5309  28
   2   4 -12-26.5342 85.4276  32
   2   4 -12 83.4398 88.7421  31
   2   4 -11 6444.70 323.747  10
   2   4 -11 6469.85 279.317  28
   2   4 -11 6666.19 280.262  29
   2   4 -11 6760.19 281.765  17
   2   4 -11 6792.10 276.751  24
   2   4 -11 6743.95 281.212  31
   2   4 -11 6678.11 281.566  30
   2   4 -11 6916.73 277.313  16
   2   4 -11 6744.10 280.676  12
   2   4 -11 6383.03 280.229  13
   2   4 -11 6662.59 280.950  14
   2   4 -11 6393.03 279.002  26
   2   4 -10 683.598 157.702  10
   2   4 -10 569.719 82.9206  13
   2   4 -10 686.915 83.0242  14
   2   4 -10 589.520 97.0475  16
   2   4 -10 546.536 94.0640  17
   2   4  -9 319.623 150.952  10
   2   4  -9 116.031 160.843   9
   2   4  -8 635.095 154.110  10
   2   4  -8 856.340 83.6344   4
   2   4  -8 783.989 166.668   9
  -2   4   7 892.482 109.944   4
   2   4  -7 806.752 98.4697   4
  -2   4   6 10197.1 430.776   4
   2   4  -6 10902.7 426.065   4
   2   4  -5 424.410 133.303   9
   2   4  -5 430.713 32.0443   7
   2   4  -5 636.440 124.276   4
  -2   4   5 624.702 127.002   4
   2   4  -5 430.526 144.639  10
   2   4  -4 66150.2 2517.60  10
   2   4  -4 66071.1 2515.59   9
   2   4  -4 67406.3 2516.25   4
   2   4  -3 225047. 8431.09  10
   2   4  -3 224311. 8428.29   9
   2   4  -3 223786. 8432.38   4
   2   4  -2 8437.93 347.000   9
   2   4  -2 8666.15 358.025  10
  -2   4   2 9058.51 370.058   3
   2   4  -1 4486.99 224.833   4
   2   4  -1 4343.96 206.563  10
  -2   4   1 4554.06 232.188   3
  -2   4   0 134.312 111.920  10
   2   4   0 52.1619 88.6262  10
   2   4   0 199.916 143.496   4
   2   4   1 6196.79 279.294   4
  -2   4  -1 6189.41 270.492  10
   2   4   1 6054.16 247.168  10
  -2   4  -1 6138.06 277.329   3
  -2   4  -2 101.005 130.613  10
   2   4   2 151.863 125.245   4
   2   4   3 14147.9 564.595   4
  -2   4  -3 14408.9 572.319  10
  -2   4  -4 16297.3 650.440   7
   2   4   4 16488.1 652.674   4
  -2   4  -4 17240.8 652.791   4
  -2   4  -5 390.293 103.241   7
   2   4   5 544.369 106.494   4
  -2   4  -5 526.352 109.707   4
  -2   4  -6 12134.1 474.073   7
   2   4   6 11018.4 465.082   4
  -2   4  -6 11870.8 466.835   4
  -2   4  -6 12796.2 494.881  10
  -2   4  -7 2521.01 120.287   8
  -2   4  -7 2184.89 121.315   4
  -2   4  -7 2618.21 188.171  10
  -2   4  -8 1331.44 102.431  18
  -2   4  -8 1592.35 165.016  10
  -2   4  -8 1339.97 104.018  12
  -2   4  -8 1762.43 107.403  14
  -2   4  -9 320.526 147.040  10
  -2   4  -9 382.590 91.6328  28
  -2   4  -9 485.312 91.4105  18
  -2   4  -9 448.531 89.9933  17
  -2   4  -9 422.593 80.3995  16
  -2   4  -9 399.825 99.8917  31
  -2   4  -9 422.314 88.5608  12
  -2   4  -9 476.303 94.3977  26
  -2   4  -9 329.763 84.7530  23
  -2   4  -9 573.655 100.196  13
  -2   4 -10 7014.46 295.812  23
  -2   4 -10 7297.08 295.720  29
  -2   4 -10 6910.29 301.829  28
  -2   4 -10 7182.04 344.039  10
  -2   4 -10 7492.15 305.790  13
  -2   4 -10 6978.08 298.503  18
  -2   4 -10 7361.90 295.231  16
  -2   4 -10 7046.50 302.147  31
  -2   4 -10 7042.14 296.861  30
  -2   4 -10 7335.57 301.394  26
  -2   4 -10 6877.57 298.847  12
  -2   4 -10 7300.98 299.730  24
  -2   4 -10 7582.78 295.654  41
  -2   4 -11 1391.50 122.693  23
  -2   4 -11 1631.29 114.319  29
  -2   4 -11 1602.72 179.480  10
  -2   4 -11 1783.83 136.354  13
  -2   4 -11 1559.72 117.602  18
  -2   4 -11 1503.45 113.550  16
  -2   4 -11 1461.21 114.972  30
  -2   4 -11 1500.97 115.714  24
  -2   4 -11 1637.45 108.393  41
  -2   4 -11 1469.94 116.587  12
  -2   4 -11 1549.63 116.006  26
  -2   4 -12-68.1813 151.088  10
  -2   4 -12 133.219 82.1291  41
  -2   4 -12 103.201 106.435  26
  -2   4 -12 24.4806 92.4176  30
  -2   4 -12 81.6171 95.9563  29
  -2   4 -12 88.1267 92.8095  16
  -2   4 -12 48.9745 106.397  23
  -2   4 -12-73.5035 100.327  24
  -2   4 -12 4.68265 117.091  13
  -2   4 -12 19.9276 97.6664  12
  -2   4 -13 645.416 104.410  30
  -2   4 -13 785.958 111.493  26
  -2   4 -13 717.994 101.096  29
  -2   4 -13 694.841 105.878  24
  -2   4 -13 725.772 101.471  16
  -2   4 -13 730.523 106.935  23
  -2   4 -13 799.409 112.587  12
  -2   4 -14 520.931 123.502  35
  -2   4 -14 524.928 103.706  24
  -2   4 -14 791.335 96.6808  16
  -2   4 -14 655.158 103.883  23
  -2   4 -14 547.895 108.885  12
  -2   4 -15 1389.91 128.453  31
  -2   4 -15 1753.95 142.009  35
  -2   4 -15 1594.95 109.877  24
  -2   4 -15 1600.84 108.827  16
  -2   4 -15 1366.69 118.688  23
  -2   4 -15 1484.36 118.030  12
  -2   4 -16 96.5022 94.1552  31
  -2   4 -16 145.959 74.1221  24
  -2   4 -16 149.089 83.2619  23
  -2   4 -16 41.1712 83.7408  12
  -2   4 -16-63.8068 106.668  35
  -2   4 -17 238.200 84.0402  31
  -2   4 -17-1.48586 92.3119  35
  -2   4 -18 119.476 61.1304  21
  -2   4 -18 229.350 74.0595  35
  -2   4 -18 158.728 61.3907  31
   2   6 -19 30.9401 51.1259  21
   2   6 -18 129.430 77.5373  12
   2   6 -18 192.368 86.7712  35
   2   6 -18 60.6276 70.0780  21
   2   6 -17 790.612 94.0339  21
   2   6 -17 724.501 99.4279  12
   2   6 -17 771.689 80.6143  24
   2   6 -17 814.685 97.7891  31
   2   6 -17 637.803 109.013  35
   2   6 -16 409.370 101.678  21
   2   6 -16 528.825 89.4919  24
   2   6 -16 472.476 112.407  12
   2   6 -16 419.403 75.6665  39
   2   6 -16 737.359 119.101  35
   2   6 -16 474.505 102.469  31
   2   6 -15 552.524 114.454  28
   2   6 -15 983.330 121.563  12
   2   6 -15 735.935 104.518  24
   2   6 -15 881.947 95.2537  39
   2   6 -15 685.435 105.979  16
   2   6 -15 348.369 121.107  30
   2   6 -15 834.246 114.992  31
   2   6 -14 1509.04 132.559  17
   2   6 -14 1559.23 128.264  16
   2   6 -14 1705.19 129.191  28
   2   6 -14 1741.21 140.168  30
   2   6 -14 1673.11 136.418  12
   2   6 -14 1574.62 127.004  24
   2   6 -14 1413.88 116.834  39
   2   6 -14 1737.70 141.437  31
   2   6 -14 1292.62 176.955  10
   2   6 -14 1450.50 130.064  14
   2   6 -13 573.715 114.348  30
   2   6 -13 599.149 105.527  28
   2   6 -13 622.152 114.875  12
   2   6 -13 711.814 111.568  24
   2   6 -13 585.045 108.991  16
   2   6 -13 629.651 119.598  17
   2   6 -13 941.272 126.891  31
   2   6 -13 692.170 182.281  10
   2   6 -13 563.361 120.381  14
   2   6 -12 698.358 112.263  17
   2   6 -12 665.815 105.273  16
   2   6 -12 641.361 110.699  30
   2   6 -12 754.133 105.921  28
   2   6 -12 1055.94 184.956  10
   2   6 -12 759.583 83.9515  32
   2   6 -12 794.208 110.590  31
   2   6 -12 723.743 107.644  41
   2   6 -12 761.162 106.693  24
   2   6 -12 741.488 84.6672  33
   2   6 -12 678.131 116.822  14
   2   6 -11 1131.86 188.742  10
   2   6 -11 1179.49 112.934  31
   2   6 -11 885.471 86.6538  18
   2   6 -11 1034.28 102.889  17
   2   6 -11 858.871 106.584  16
   2   6 -11 1111.88 114.360  26
   2   6 -11 984.891 101.043  28
   2   6 -11 1140.52 118.405  30
   2   6 -11 979.083 104.913  24
   2   6 -11 974.672 112.068  41
   2   6 -11 1063.04 113.618  14
   2   6 -11 898.075 91.0978  33
   2   6 -10-49.7542 68.8766  18
   2   6 -10-77.7431 94.8501  17
   2   6 -10-73.0942 88.6660  16
   2   6 -10-59.0056 81.0588  26
   2   6 -10 101.129 98.4613  30
   2   6 -10 33.2800 78.3686  28
   2   6 -10 37.9885 88.0443  29
   2   6 -10 68.2517 97.8561  41
   2   6 -10 343.629 168.933  10
   2   6 -10-3.90667 94.0878  14
   2   6 -10 144.011 100.919  13
   2   6 -10-29.4018 95.6192  24
   2   6 -10 16.7387 75.2630  33
   2   6  -9 11352.7 435.308  17
   2   6  -9 10837.1 434.773  14
   2   6  -9 10960.7 434.612  26
   2   6  -9 10769.2 433.753  13
   2   6  -9 10937.1 482.700  10
   2   6  -9 11240.6 434.161  16
   2   6  -9 11013.1 436.229  30
   2   6  -8 288.510 100.162   4
  -2   6   8 259.382 112.743   4
   2   6  -8 540.801 89.0294  13
   2   6  -8 506.647 74.4193  14
   2   6  -8 391.184 86.7678  12
   2   6  -7 18651.0 765.830  10
  -2   6   7 18995.2 756.539   4
   2   6  -7 19444.6 752.871   4
  -2   6   6 370.334 136.422   4
   2   6  -6 317.602 131.347   4
   2   6  -6 462.219 165.724  10
   2   6  -5 9562.65 373.908   7
   2   6  -5 9935.00 418.770  10
   2   6  -5 10120.2 414.770   4
  -2   6   5 9505.78 419.550   4
   2   6  -4 290.015 144.895   4
  -2   6   4 390.494 161.608   4
   2   6  -4 285.639 147.554  10
  -2   6   4 281.417 55.8403  10
   2   6  -3 32466.5 1237.00  10
  -2   6   3 31830.5 1219.99  10
   2   6  -3 32610.1 1243.66   4
  -2   6   3 32381.6 1244.90   4
   2   6  -2 3514.93 201.610  10
  -2   6   2 3811.18 177.025  10
  -2   6   2 3787.31 234.670   4
  -2   6   1 463.241 177.159   4
   2   6  -1 507.401 167.175   4
   2   6  -1 239.661 115.720  10
  -2   6   1 365.074 110.971  10
   2   6   0 103.502 169.768   4
  -2   6   0 222.618 114.032  10
   2   6   0 116.421 104.633  10
   2   6   1 1944.77 190.011   4
   2   6   1 2015.23 123.380  10
  -2   6  -1 2236.20 163.159  10
  -2   6  -1 2163.17 193.958   4
  -2   6  -2 2748.95 187.387  10
  -2   6  -2 2835.72 204.562   4
   2   6   2 2735.38 201.571   4
  -2   6  -3 3860.47 223.460  10
   2   6   3 3735.06 223.324   4
  -2   6  -3 3988.17 230.035   4
  -2   6  -4 7930.00 334.174   7
  -2   6  -4 7894.20 362.406  10
  -2   6  -4 8224.17 355.248   4
   2   6   4 7920.85 353.709   4
  -2   6  -5 33270.3 1292.65   7
  -2   6  -5 33587.9 1311.33  10
  -2   6  -5 33666.4 1303.06   4
   2   6   5 34866.1 1302.31   4
  -2   6  -6 2723.46 155.702   7
  -2   6  -6 2878.51 171.868   4
   2   6   6 2908.86 174.017   4
  -2   6  -7 10119.0 391.375  13
  -2   6  -7 9318.25 404.025   4
  -2   6  -7 9987.47 389.407  12
  -2   6  -7 9654.17 401.248   7
  -2   6  -8-26.3063 86.5367  24
  -2   6  -8-44.8148 92.5774  23
  -2   6  -8 76.3732 75.9552  17
  -2   6  -8 58.4947 88.6212  12
  -2   6  -8-140.834 92.5700  26
  -2   6  -8-53.7831 91.5349  31
  -2   6  -8-168.766 170.403  10
  -2   6  -8 47.8663 93.8411  13
  -2   6  -8 126.448 96.9052  35
  -2   6  -9 6114.94 259.571  23
  -2   6  -9 6283.30 260.072  41
  -2   6  -9 5284.24 251.576  17
  -2   6  -9 6311.97 255.541  18
  -2   6  -9 5882.52 256.720  12
  -2   6  -9 6104.63 259.849  26
  -2   6  -9 6150.76 259.202  35
  -2   6  -9 6300.51 262.255  31
  -2   6  -9 5988.50 319.186  10
  -2   6  -9 6120.64 248.061  16
  -2   6  -9 5709.49 258.703  13
  -2   6 -10 241.111 93.5606  23
  -2   6 -10 232.308 96.5255  41
  -2   6 -10 240.005 92.5449  18
  -2   6 -10 145.739 92.1419  12
  -2   6 -10 263.274 118.389  35
  -2   6 -10 248.516 114.922  31
  -2   6 -10 211.369 179.500  10
  -2   6 -10 174.458 78.7304  16
  -2   6 -10 175.556 101.577  13
  -2   6 -11 2384.48 144.107  23
  -2   6 -11 2216.00 145.267  41
  -2   6 -11 2178.22 210.623  10
  -2   6 -11 2078.49 130.293  16
  -2   6 -11 2429.28 142.578  18
  -2   6 -11 2610.27 151.993  24
  -2   6 -11 2585.61 162.708  35
  -2   6 -11 2465.70 146.070  31
  -2   6 -11 2351.24 155.088  13
  -2   6 -11 2379.84 149.977  12
  -2   6 -12 647.930 115.387  23
  -2   6 -12 933.215 107.821  41
  -2   6 -12 996.190 176.403  10
  -2   6 -12 956.650 106.641  18
  -2   6 -12 1151.11 116.693  26
  -2   6 -12 753.619 110.593  12
  -2   6 -12 774.718 136.736  35
  -2   6 -12 994.706 118.974  31
  -2   6 -12 744.450 119.374  24
  -2   6 -12 1267.59 133.517  13
  -2   6 -12 766.485 94.9344  16
  -2   6 -13 111.494 78.5470  16
  -2   6 -13 196.200 131.015  35
  -2   6 -13 251.736 122.296  31
  -2   6 -13 144.099 109.251  12
  -2   6 -13 126.632 105.699  24
  -2   6 -13 308.990 112.533  26
  -2   6 -13 348.502 93.9058  41
  -2   6 -13 239.853 101.499  23
  -2   6 -14 1114.63 131.649  35
  -2   6 -14 1118.32 128.114  31
  -2   6 -14 1106.01 115.721  12
  -2   6 -14 1378.66 118.052  24
  -2   6 -15 586.239 94.9661  12
  -2   6 -15 605.544 94.9197  24
  -2   6 -15 524.770 119.132  35
  -2   6 -16 469.826 79.7071  12
  -2   6 -16 315.226 76.2618  24
  -2   6 -16 290.431 102.977  35
  -2   6 -17 368.970 52.5446  24
  -2   6 -17 281.090 62.7448  21
  -2   6 -17 377.986 81.7363  35
   2   8 -18 234.273 42.8031  24
   2   8 -18 418.892 63.2837  12
   2   8 -17 360.400 70.5564  24
   2   8 -17 528.182 81.3775  12
   2   8 -16 473.585 85.7720  24
   2   8 -16 564.464 95.2461  12
   2   8 -16 255.299 72.2582  39
   2   8 -16 518.243 77.4145  21
   2   8 -15 310.722 109.367  13
   2   8 -15 117.365 104.294  12
   2   8 -15 260.844 82.3030  21
   2   8 -15 242.076 95.8753  24
   2   8 -15 260.017 104.492  31
   2   8 -15 72.3422 89.5358  39
   2   8 -14 1550.86 130.014  24
   2   8 -14 1692.56 114.246  21
   2   8 -14 1722.66 138.647  13
   2   8 -14 1574.59 126.247  39
   2   8 -13 165.894 116.473  13
   2   8 -13 75.5234 104.738  24
   2   8 -13 18.4503 100.013  17
   2   8 -13 105.649 90.5939  21
   2   8 -13 215.162 106.725  39
   2   8 -13 226.743 163.817  10
   2   8 -12 971.803 118.271  14
   2   8 -12 871.083 119.663  13
   2   8 -12 914.545 98.4955  21
   2   8 -12 891.127 106.568  17
   2   8 -12 813.694 122.823  41
   2   8 -12 673.391 88.1574  33
   2   8 -11 1157.04 119.022  31
   2   8 -11 1027.27 98.7830  33
   2   8 -11 1104.74 127.044  41
   2   8 -11 1175.56 207.811  10
   2   8 -11 1205.92 118.942  14
   2   8 -11 968.962 121.353  13
   2   8 -11 1112.45 87.1711  18
   2   8 -11 1134.98 113.303  17
   2   8 -10 15.6638 74.7533  25
   2   8 -10 92.5764 104.665  24
   2   8 -10 38.3848 72.0540  18
   2   8 -10 191.353 88.9051  17
   2   8 -10-11.4031 81.5675  33
   2   8 -10-40.4424 96.0815  31
   2   8 -10 115.845 104.216  26
   2   8 -10 50.2757 110.535  41
   2   8 -10-97.6820 80.2213  28
   2   8 -10-70.2743 103.327  13
   2   8 -10 4.22587 91.1037  14
   2   8  -9 762.254 94.0946  33
   2   8  -9 839.474 79.1267  18
   2   8  -9 1029.18 98.0193  17
   2   8  -9 763.083 116.868  31
   2   8  -9 721.774 91.1243  25
   2   8  -9 880.646 114.537  24
   2   8  -9 792.471 97.1623  12
   2   8  -9 868.907 102.586  14
   2   8  -9 870.540 109.960  13
   2   8  -9 1269.59 198.719  10
   2   8  -9 909.996 98.2819  26
   2   8  -8 15721.7 620.650  10
   2   8  -8 14174.9 570.577  41
   2   8  -8 14359.8 568.018  33
  -2   8   8 13723.5 604.656   4
   2   8  -8 13352.5 599.093   4
   2   8  -8 16336.1 575.572  30
   2   8  -8 14535.9 572.554  31
   2   8  -8 15313.7 570.842  13
   2   8  -8 15094.3 570.114  26
   2   8  -8 14226.1 567.329  14
   2   8  -8 14119.2 572.278  24
   2   8  -8 14091.5 566.450  17
   2   8  -8 15150.2 570.134  12
   2   8  -7 400.165 74.4563  17
   2   8  -7 335.545 86.1470  24
   2   8  -7 376.408 83.3770  31
   2   8  -7 363.859 141.058   4
  -2   8   7 365.451 158.558   4
   2   8  -7 373.514 80.9856  12
   2   8  -7 364.598 179.773  10
   2   8  -7 397.688 78.7779  14
   2   8  -7 400.111 79.4962  13
   2   8  -7 280.415 101.215  41
   2   8  -6 3805.93 241.024   4
  -2   8   6 3775.46 251.429   4
   2   8  -6 4394.56 188.039  12
   2   8  -6 4234.18 189.936  13
   2   8  -6 4348.62 260.060  10
   2   8  -5 16884.4 682.892   4
  -2   8   5 17635.7 688.443   4
   2   8  -5 16336.5 641.588  13
   2   8  -5 16940.6 682.223  10
   2   8  -4 32682.4 1279.21  10
  -2   8   4 34007.4 1290.93   4
   2   8  -4 32433.9 1286.12   4
   2   8  -3 19345.4 766.905  10
   2   8  -3 18822.6 780.642   4
  -2   8   3 19793.9 786.613   4
   2   8  -2 5583.15 265.828  10
  -2   8   2 5426.60 240.498  10
  -2   8   2 5383.63 301.885   4
   2   8  -1 51.3849 178.306   4
  -2   8   1 32.0755 192.135   4
   2   8  -1 269.359 116.086  10
  -2   8   1 88.3539 110.466  10
   2   8   0 3986.12 199.091  10
  -2   8   0 4110.77 214.276  10
   2   8   0 4267.24 259.193   4
   2   8   1 775.421 180.900   4
  -2   8  -1 577.898 190.618   4
  -2   8  -1 767.068 146.074  10
   2   8   1 783.859 97.1595  10
  -2   8  -2 709.927 181.365   4
   2   8   2 839.270 182.476   4
  -2   8  -2 644.011 150.468  10
  -2   8  -3 1771.22 198.669   4
  -2   8  -3 2130.74 185.860  10
   2   8   3 2313.37 203.783   4
  -2   8  -4 17338.3 721.202  10
  -2   8  -4 17979.7 700.030   7
   2   8   4 18100.4 724.932   4
  -2   8  -4 17401.1 723.503   4
   2   8   5 5238.78 273.154   4
  -2   8  -5 5075.03 271.343   4
  -2   8  -5 4841.30 226.804   7
  -2   8  -5 5130.61 276.967  10
  -2   8  -5 4773.38 207.375  13
  -2   8  -6 3099.33 227.489  10
  -2   8  -6 2761.12 161.046   7
  -2   8  -6 3119.00 151.974  24
  -2   8  -6 3047.46 149.241  31
  -2   8  -6 3277.09 167.289  35
  -2   8  -6 3233.68 150.565  26
   2   8   6 3271.06 215.973   4
  -2   8  -6 2835.89 207.032   4
  -2   8  -6 3086.88 148.762  13
  -2   8  -6 2849.58 148.840  12
  -2   8  -7 2000.28 134.156  24
  -2   8  -7 1966.16 132.786  26
  -2   8  -7 2199.65 130.135  31
  -2   8  -7 2275.04 143.893  35
  -2   8  -7 2313.34 129.761  13
  -2   8  -7 1967.74 124.544  12
  -2   8  -7 2179.06 165.516   4
  -2   8  -8 7605.79 318.043  26
  -2   8  -8 7634.87 320.231  31
  -2   8  -8 7976.70 325.151  35
  -2   8  -8 7654.05 316.511  12
  -2   8  -8 7731.36 320.539  24
  -2   8  -8 7276.70 317.479  13
  -2   8  -9 238.132 95.2449  18
  -2   8  -9 268.042 112.545  35
  -2   8  -9 445.556 104.891  12
  -2   8  -9 326.946 115.842  31
  -2   8  -9 117.180 98.1708  13
  -2   8  -9 81.2054 111.721  41
  -2   8  -9 143.895 106.579  26
  -2   8  -9 312.303 101.037  24
  -2   8 -10 38.1600 96.6178  18
  -2   8 -10 71.9006 117.796  35
  -2   8 -10-28.4632 115.227  26
  -2   8 -10 72.0127 102.981  12
  -2   8 -10-51.6746 108.696  31
  -2   8 -10 132.084 194.926  10
  -2   8 -10 86.2040 104.899  13
  -2   8 -10-121.145 114.976  41
  -2   8 -10 56.4049 107.689  24
  -2   8 -11 59.4150 95.1459  18
  -2   8 -11-12.0799 133.746  35
  -2   8 -11 157.501 106.338  26
  -2   8 -11-134.429 109.444  12
  -2   8 -11 54.6096 110.615  31
  -2   8 -11 78.2150 183.890  10
  -2   8 -11 85.2371 114.939  13
  -2   8 -11 9.42410 115.327  41
  -2   8 -11 54.1026 107.891  24
  -2   8 -12 593.707 133.778  35
  -2   8 -12 374.194 122.671  31
  -2   8 -12 331.587 106.996  41
  -2   8 -12 391.726 116.320  13
  -2   8 -12 359.197 109.443  26
  -2   8 -12 443.830 96.4422  18
  -2   8 -12 483.098 107.391  12
  -2   8 -13 8.19106 97.9436  12
  -2   8 -13 147.949 112.323  31
  -2   8 -13 39.1725 121.253  35
  -2   8 -13 137.392 99.1433  41
  -2   8 -14 38.1292 93.8465  24
  -2   8 -14 324.181 107.775  31
  -2   8 -14 28.6854 89.4745  12
  -2   8 -14 223.939 113.986  35
  -2   8 -14-19.4702 80.8969  39
  -2   8 -15 222.587 89.3819  31
  -2   8 -15 500.572 83.0940  12
  -2   8 -15 452.485 83.0992  24
  -2   8 -16 12.9934 70.8001  31
  -2   8 -16 86.4237 63.0684  12
  -2   8 -16 46.0537 61.5851  24
   2  10 -17 523.408 58.0143  12
   2  10 -17 412.801 51.5062  24
   2  10 -16 534.236 66.4259  39
   2  10 -16 550.702 72.6001  24
   2  10 -15 131.878 87.8111  13
   2  10 -15 90.5351 80.3315  39
   2  10 -15 58.0731 83.8896  24
   2  10 -14 499.626 102.805  13
   2  10 -14 342.853 96.7028  39
   2  10 -13-6.21582 106.194  13
   2  10 -13-83.4041 107.305  39
   2  10 -12 248.690 79.6072  33
   2  10 -12 160.253 112.232  13
   2  10 -12 220.865 86.7265  17
   2  10 -12 289.934 115.651  39
   2  10 -12 338.561 114.769  24
   2  10 -11 181.296 106.218  12
   2  10 -11 174.518 112.349  13
   2  10 -11 182.520 89.7951  33
   2  10 -11 414.698 114.507  24
   2  10 -11 283.134 77.8041  25
   2  10 -11 191.203 84.1733  17
   2  10 -10 123.791 105.603  12
   2  10 -10 172.895 118.290  41
   2  10 -10 226.824 107.205  13
   2  10 -10 165.780 92.4027  33
   2  10 -10 157.472 192.728  10
   2  10 -10 172.950 91.0172  25
   2  10 -10 137.418 110.343  24
   2  10 -10 184.257 85.0051  17
   2  10  -9 232.059 99.6703  12
   2  10  -9 346.912 121.366  41
   2  10  -9 353.926 94.6185  33
   2  10  -9 229.683 102.325  13
   2  10  -9 130.964 193.617  10
   2  10  -9 182.897 80.3903  17
   2  10  -9 180.614 88.9766  25
   2  10  -9 72.2919 113.852  24
   2  10  -8 371.220 97.3276  33
   2  10  -8 367.994 98.4038  12
   2  10  -8 450.063 108.030  24
   2  10  -8 356.616 99.5555  13
   2  10  -8 252.084 174.837  10
   2  10  -8 200.710 153.339   4
   2  10  -8 384.050 104.262  41
   2  10  -7 3530.14 180.362  33
   2  10  -7 3712.57 190.417  41
   2  10  -7 3553.65 252.417  10
  -2  10   7 3901.94 174.742   6
   2  10  -7 3905.42 182.400  12
   2  10  -7 3840.25 181.154  13
   2  10  -7 3769.31 249.435   4
  -2  10   7 4230.96 257.867   4
   2  10  -7 3412.03 184.743  24
   2  10  -6 9074.39 373.348  41
   2  10  -6 9388.07 432.802  10
  -2  10   6 9427.94 371.046   6
   2  10  -6 8786.29 368.381   6
   2  10  -6 10034.8 374.125  12
   2  10  -6 9277.53 372.707  13
  -2  10   6 9396.63 441.241   4
   2  10  -6 9396.40 433.559   4
   2  10  -6 8983.13 373.464  24
   2  10  -5 2113.93 134.808  41
   2  10  -5 2387.68 207.617  10
   2  10  -5 2108.61 121.010   6
  -2  10   5 2165.54 128.122   6
   2  10  -5 2206.45 129.652  13
   2  10  -5 1898.84 213.988   4
  -2  10   5 2458.66 228.843   4
   2  10  -5 2226.68 129.354  24
   2  10  -4 312.500 81.1222  41
   2  10  -4 464.993 152.183  10
   2  10  -4 150.981 88.6001   6
  -2  10   4 303.837 92.8456   6
   2  10  -4 215.051 87.7140  13
  -2  10   4 294.816 193.792   4
   2  10  -4 425.507 192.296   4
   2  10  -4 232.618 86.6492  24
   2  10  -3 5135.37 272.447  10
   2  10  -3 5283.09 227.488  41
   2  10  -3 5321.67 229.057   6
  -2  10   3 5248.35 232.533   6
   2  10  -3 5567.77 228.701  13
   2  10  -3 5333.55 305.926   4
  -2  10   3 5645.38 318.110   4
  -2  10   2 1146.53 107.461   6
   2  10  -2 1115.45 102.163   6
   2  10  -2 1354.95 98.3185  13
   2  10  -2 1028.86 142.504  10
  -2  10   2 1465.87 212.352   4
   2  10  -1 938.440 126.993  10
   2  10  -1 896.338 91.3717  20
  -2  10   1 1035.57 100.358   6
   2  10  -1 1040.13 210.148   4
  -2  10   1 1023.40 218.069   4
  -2  10   0-56.6272 125.430  10
   2  10   0 85.5671 95.3554  20
   2  10   0-5.56070 90.0512   6
   2  10   0 218.804 195.518   4
  -2  10  -1 654.255 144.987  10
   2  10   1 701.257 92.5897  20
  -2  10  -1 686.832 88.4572   6
   2  10   1 756.567 86.6405   6
  -2  10  -1 984.591 219.553   4
   2  10   1 1028.60 212.667   4
  -2  10  -2 202.937 148.579  10
   2  10   2 256.379 192.447   4
  -2  10  -2 116.605 196.484   4
   2  10   2 352.356 91.8522   6
  -2  10  -2 62.0890 90.8830   6
   2  10   2 154.035 91.7188  20
  -2  10  -3 2681.48 134.371  24
  -2  10  -3 2563.46 206.320  10
  -2  10  -3 2920.30 243.506   4
   2  10   3 3093.22 237.881   4
   2  10   3 2525.19 139.884  20
   2  10   3 2579.43 143.516   6
  -2  10  -3 2840.16 144.748   6
  -2  10  -4 18043.4 704.815  13
   2  10   4 18151.1 707.864   6
  -2  10  -4 18601.2 707.485   6
  -2  10  -4 18125.1 705.790  26
  -2  10  -4 17949.6 729.205   7
   2  10   4 20009.1 768.223   4
  -2  10  -4 18246.9 764.862   4
   2  10   4 19468.4 708.682  20
  -2  10  -4 17878.6 707.126  24
  -2  10  -4 18517.3 755.244  10
  -2  10  -5 193.120 101.547  41
  -2  10  -5 227.250 91.3397  24
  -2  10  -5 148.961 81.3538  26
  -2  10  -5 71.2941 81.1203   6
   2  10   5 207.692 86.1191   6
  -2  10  -5 176.767 81.5777  13
   2  10   5 366.000 83.3144  20
  -2  10  -5 88.2247 174.616  10
   2  10   5 177.305 175.254   4
  -2  10  -5 342.054 173.900   4
  -2  10  -6 5407.09 228.385  26
  -2  10  -6 4853.87 229.106  31
  -2  10  -6 5040.37 290.745   4
   2  10   6 5331.40 292.874   4
  -2  10  -6 5121.61 224.359  13
  -2  10  -6 5476.03 232.252  12
  -2  10  -6 5391.09 238.855  41
  -2  10  -6 5555.21 307.328  10
  -2  10  -6 4855.77 218.801   6
  -2  10  -6 5184.90 229.787  24
  -2  10  -7-21.3706 101.879  31
  -2  10  -7 52.6991 76.0931  33
  -2  10  -7 126.913 92.7908  13
  -2  10  -7 61.0482 97.3071  12
  -2  10  -7 194.439 101.825  26
  -2  10  -7 160.852 184.968  10
  -2  10  -7-57.5495 106.658  41
  -2  10  -7 17.7510 100.579  24
  -2  10  -8 1539.75 130.563  24
  -2  10  -8 1293.07 123.978  12
  -2  10  -8 1508.49 118.727  13
  -2  10  -8 1512.45 121.362  26
  -2  10  -8 1389.82 209.033  10
  -2  10  -8 1342.99 138.955  41
  -2  10  -8 1241.83 119.550  31
  -2  10  -9 843.059 120.062  31
  -2  10  -9 669.057 106.821  13
  -2  10  -9 811.151 110.618  12
  -2  10  -9 647.315 120.195  24
  -2  10  -9 818.659 100.333  18
  -2  10  -9 752.115 115.668  26
  -2  10  -9 757.743 181.556  10
  -2  10 -10 287.671 103.558  13
  -2  10 -10 270.210 107.247  12
  -2  10 -10 288.464 108.794  31
  -2  10 -10 408.973 91.4179  18
  -2  10 -10 308.296 105.426  26
  -2  10 -10 213.588 109.998  24
  -2  10 -11 193.630 108.365  24
  -2  10 -11 270.566 107.878  12
  -2  10 -11 235.100 106.050  13
  -2  10 -11 174.930 107.650  31
  -2  10 -11 122.560 85.6952  18
  -2  10 -11 140.538 104.574  26
  -2  10 -11 155.823 118.057  41
  -2  10 -12 1083.28 112.348  13
  -2  10 -12 1443.68 122.198  31
  -2  10 -12 1091.61 94.7450  18
  -2  10 -12 1461.75 119.401  24
  -2  10 -12 1251.53 114.071  12
  -2  10 -12 1153.97 117.990  41
  -2  10 -13 47.5102 92.3926  24
  -2  10 -13 148.041 87.1679  12
  -2  10 -14 654.192 81.5711  12
  -2  10 -14 616.651 77.7225  39
  -2  10 -15 88.1422 61.2151  12
  -2  10 -15 55.1688 45.9873  39
   2  12 -15 113.781 57.7555  24
   2  12 -15 136.300 57.2958  39
   2  12 -14 78.2886 72.2578  12
   2  12 -14-14.5502 73.1523  13
   2  12 -14-1.24531 72.2569  24
   2  12 -14 52.8086 75.1178  39
   2  12 -13 611.817 90.0727  12
   2  12 -13 578.444 87.9172  13
   2  12 -13 457.373 89.8610  24
   2  12 -12 694.482 97.2964  12
   2  12 -12 738.153 105.088  39
   2  12 -12 496.100 96.6733  13
   2  12 -12 554.963 100.293  24
   2  12 -11 397.077 101.532  12
   2  12 -11 338.659 79.7216  33
   2  12 -11 376.247 112.758  39
   2  12 -11 345.382 100.574  24
   2  12 -11 284.878 76.8207  25
   2  12 -11 415.178 100.494  13
   2  12 -10 133.832 87.0689  33
   2  12 -10 76.7672 102.568  13
   2  12 -10 225.353 112.607  39
   2  12 -10 127.847 106.299  24
   2  12 -10 84.8061 84.2613  25
   2  12 -10 104.220 102.602  12
   2  12  -9-81.2933 97.1644  13
   2  12  -9-90.4818 104.114  12
   2  12  -9-30.3148 102.486  24
   2  12  -9 170.246 97.1222  25
   2  12  -9-34.5943 94.8819  33
   2  12  -8 341.161 101.460  13
   2  12  -8 519.264 106.847  12
   2  12  -8 636.202 181.327  10
  -2  12   8 378.212 83.4182   6
   2  12  -8 361.813 100.565  33
   2  12  -8 609.920 110.474  24
   2  12  -8 347.006 103.210  25
   2  12  -7 670.626 118.609  41
   2  12  -7 488.584 99.3775  13
   2  12  -7 598.278 104.640  12
   2  12  -7 783.173 186.448  10
   2  12  -7 703.090 104.983  33
   2  12  -7 559.978 103.563  24
   2  12  -7 655.893 116.025  25
  -2  12   7 644.761 97.3902   6
   2  12  -7 447.669 168.729   4
   2  12  -6 511.633 195.384   4
   2  12  -6 134.491 172.564  10
   2  12  -6 165.682 95.6372  13
   2  12  -6 265.909 96.8242  12
  -2  12   6 216.118 94.3127   6
   2  12  -6 128.759 107.879  41
   2  12  -6 264.871 94.6626  24
  -2  12   6 141.992 197.025   4
   2  12  -5 623.991 208.827   4
   2  12  -5 941.050 168.866  10
   2  12  -5 1016.09 102.272  13
   2  12  -5 1255.66 109.025  12
   2  12  -5 976.179 109.979   6
  -2  12   5 927.789 106.636   6
   2  12  -5 979.320 113.911  41
   2  12  -5 782.929 101.683  24
  -2  12   5 1213.12 216.850   4
  -2  12   4 12298.8 485.472   6
   2  12  -4 12744.4 485.431   6
   2  12  -4 12001.7 480.761  24
   2  12  -4 11190.6 524.072  10
   2  12  -4 12090.7 480.672  13
  -2  12   4 13028.7 569.629   4
   2  12  -4 12916.3 562.682   4
   2  12  -3 4381.70 196.781  13
  -2  12   3 4757.31 304.391   4
   2  12  -3 4387.89 294.466   4
   2  12  -3 4232.82 207.660   6
  -2  12   3 4370.30 209.767   6
  -2  12   2 2420.78 155.580   6
  -2  12   2 2440.68 252.929   4
   2  12  -2 2739.18 138.945  13
   2  12  -1 136.582 102.286   6
  -2  12   1 63.8607 96.0361   6
   2  12  -1 212.719 81.5744  13
   2  12   0 2835.80 156.683   6
   2  12   0 2518.11 136.614  13
   2  12   0 2868.19 263.818   4
   2  12   1 1001.74 231.753   4
  -2  12  -1 1184.80 227.591   4
  -2  12  -1 997.190 106.896   6
   2  12   1 1147.53 110.242   6
  -2  12  -1 951.850 96.0782  41
  -2  12  -2 7453.69 319.142  41
  -2  12  -2 7855.49 365.224  10
  -2  12  -2 8074.30 323.753   6
   2  12   2 7912.71 324.017   6
   2  12   2 7703.84 319.209  25
  -2  12  -2 8107.86 415.536   4
   2  12   2 7700.52 407.891   4
  -2  12  -3 238.243 158.960  10
  -2  12  -3 118.352 100.137  41
   2  12   3 77.7952 210.642   4
  -2  12  -3 25.9542 200.486   4
   2  12   3 176.773 95.0214   6
  -2  12  -3 123.997 92.7515   6
   2  12   3 87.8955 84.4348  25
  -2  12  -4 2740.01 157.305  41
  -2  12  -4 2311.80 216.791  10
  -2  12  -4 2855.66 153.791   6
   2  12   4 2977.39 158.633   6
  -2  12  -4 2716.84 142.392  24
   2  12   4 2840.57 243.943   4
  -2  12  -4 3141.39 253.303   4
  -2  12  -5 348.329 87.8538   6
  -2  12  -5 480.025 108.722  41
   2  12   5 243.766 181.245   4
  -2  12  -5 382.821 102.407  12
  -2  12  -5 594.513 182.802  10
  -2  12  -5 212.940 176.044   4
  -2  12  -5 281.640 89.2293  24
  -2  12  -6-40.2150 81.2660   6
  -2  12  -6 69.6573 113.405  41
  -2  12  -6 44.1579 82.1461  13
  -2  12  -6 42.2131 83.7304  26
  -2  12  -6-17.8805 102.087  12
  -2  12  -6-76.9500 80.7404  33
  -2  12  -6-92.1254 168.084  10
  -2  12  -6 7.27014 157.332   4
  -2  12  -6 62.7780 92.7532  24
  -2  12  -7 698.493 79.2202   6
  -2  12  -7 575.975 102.643  24
  -2  12  -7 800.849 110.801  12
  -2  12  -7 713.245 94.6128  13
  -2  12  -7 681.076 93.8086  26
  -2  12  -7 696.049 119.986  41
  -2  12  -7 791.509 83.6941  33
  -2  12  -8 24.7096 86.8937  13
  -2  12  -8 34.8544 99.6675  24
  -2  12  -8-85.1993 83.0723  18
  -2  12  -8-25.8815 117.083  41
  -2  12  -8 123.030 105.864  12
  -2  12  -9 138.824 86.4021  13
  -2  12  -9 187.168 79.5439  25
  -2  12  -9 92.7248 99.2999  24
  -2  12  -9 153.554 77.0359  18
  -2  12  -9 109.288 116.312  41
  -2  12  -9 53.6143 106.303  12
  -2  12 -10 289.286 83.8443  13
  -2  12 -10 340.335 95.7942  24
  -2  12 -10 259.125 65.6255  25
  -2  12 -10 349.796 72.6594  18
  -2  12 -10 299.736 111.146  41
  -2  12 -10 467.845 100.931  12
  -2  12 -11 213.076 88.5486  24
  -2  12 -11 266.037 76.8235  13
  -2  12 -11 142.533 87.9217  12
  -2  12 -12 353.703 85.8643  39
  -2  12 -12 485.533 81.6514  24
  -2  12 -12 413.628 81.0008  12
  -2  12 -13 181.442 66.4238  24
  -2  12 -13 147.405 64.8353  12
  -2  12 -13 57.8207 66.4989  39
   2  14 -13 666.692 55.5466  12
   2  14 -13 587.209 63.9563  39
   2  14 -12 2683.14 130.281  39
   2  14 -12 2706.60 122.517  13
   2  14 -12 2720.83 125.708  24
   2  14 -11 872.386 75.7315  13
   2  14 -11 813.954 79.5969  24
   2  14 -11 752.461 89.2346  39
   2  14 -11 776.785 82.5675  12
   2  14 -10 1313.17 98.0217  12
   2  14 -10 1323.05 94.0908  13
   2  14 -10 1151.82 87.6634  33
   2  14 -10 1331.52 96.5937  24
   2  14 -10 1331.51 89.8870  25
   2  14 -10 1282.39 105.834  39
   2  14  -9 422.892 87.1690  12
   2  14  -9 194.389 79.4620  13
   2  14  -9 177.902 81.0808  33
   2  14  -9 490.680 85.3812  24
   2  14  -9 253.700 81.6635  25
   2  14  -9 453.770 94.8783  39
   2  14  -8 223.254 87.9596  12
   2  14  -8 246.489 83.9437  24
   2  14  -8-59.0472 92.9296  25
   2  14  -8 11.0126 79.4687  13
   2  14  -8 89.5775 86.9020  33
   2  14  -8 52.4560 94.0392  39
   2  14  -7 139.361 93.2597  12
  -2  14   7 179.643 83.0906   6
   2  14  -7 384.589 105.931  25
   2  14  -7 340.868 83.8253  24
   2  14  -7 328.084 83.4680  13
   2  14  -7 412.015 97.2432  33
   2  14  -7 308.822 93.8952  39
   2  14  -6 318.074 91.4377  12
  -2  14   6 443.108 95.2412   6
   2  14  -6 170.309 81.6315  13
   2  14  -6 374.006 101.116  33
   2  14  -6 351.358 81.9782  24
   2  14  -6 331.853 94.0879  39
  -2  14   5 2286.71 141.129   6
   2  14  -5 2356.31 124.599  13
   2  14  -5 2194.39 130.999  12
   2  14  -5 2353.64 142.366  33
   2  14  -5 1960.19 130.692  39
  -2  14   4 339.286 108.452   6
   2  14  -4 78.8979 117.397  25
   2  14  -4 99.2601 78.6577  13
   2  14  -4 130.669 90.3508  12
   2  14  -4 153.021 83.6497  39
  -2  14   3 1506.46 127.846   6
   2  14  -3 1395.58 98.3076  13
   2  14  -3 1491.28 126.495  25
  -2  14   2 4776.20 214.920   6
   2  14  -2 4256.57 194.735  13
   2  14  -2 4656.78 212.683  25
   2  14  -1 2586.21 159.419  25
  -2  14   1 2611.21 160.942   6
   2  14   0 225.122 105.606  25
   2  14   1 9486.10 388.639  25
  -2  14  -1 9736.84 392.603   6
  -2  14  -2 155.457 83.1401  41
   2  14   2 90.0149 88.4660  25
  -2  14  -2 117.259 107.537   6
  -2  14  -3-9.28688 89.5645  41
   2  14   3-56.2645 79.9301  25
  -2  14  -3 23.1508 102.218   6
  -2  14  -4 153.113 92.6369  41
  -2  14  -4 272.205 93.1637   6
  -2  14  -5 450.510 100.216  41
  -2  14  -5 395.924 87.9149   6
  -2  14  -5 376.110 87.3103  33
  -2  14  -6 39.7526 70.7920  33
  -2  14  -6 75.3303 68.8626  24
  -2  14  -6 153.442 98.5391  41
  -2  14  -7 551.872 98.3291  12
  -2  14  -7 485.653 88.1024  25
  -2  14  -7 483.893 74.0420  24
  -2  14  -7 387.608 71.1813  18
  -2  14  -7 523.568 104.706  41
  -2  14  -8-6.62315 88.0984  12
  -2  14  -8 149.643 77.5111  25
  -2  14  -8-120.269 69.3261  24
  -2  14  -9-65.7147 60.4054  25
  -2  14  -9-50.2565 65.5666  24
  -2  14 -10 807.678 87.3659  39
  -2  14 -10 861.073 80.3169  12
  -2  14 -10 698.987 69.6733  24
  -2  14 -11 603.821 70.0250  39
  -2  14 -11 754.274 68.9177  12
  -2  14 -11 659.760 59.6828  24
   2  16  -9 171.736 50.8445  39
   2  16  -9 175.082 49.6489  12
   2  16  -9 234.264 50.2789  25
   2  16  -8 251.315 57.4423  12
   2  16  -8 271.357 57.1366  39
   2  16  -8 267.421 61.7805  25
   2  16  -8 216.103 56.5042  33
   2  16  -7 286.574 62.3976  12
   2  16  -7 242.572 59.1493  39
   2  16  -7 279.747 77.0135  25
   2  16  -7 333.354 67.8152  33
   2  16  -6 22.3805 63.3979  12
   2  16  -6 5.39895 73.6748  33
   2  16  -5 1887.91 105.098  12
   2  16  -5 2000.83 119.280  25
   2  16  -5 1973.99 116.367  33
   2  16  -4 364.716 70.2167  12
   2  16  -4 531.578 91.9673  25
  -2  16   4 446.279 64.2356  25
   2  16  -4 520.227 87.4539  33
   2  16  -3 1927.01 103.607  12
   2  16  -3 2154.67 125.343  25
  -2  16   2 743.124 98.7872   6
   2  16  -2 656.087 76.0832  12
  -2  16   2 776.231 85.8129  25
  -2  16   1 341.590 97.4514   6
   2  16  -1 451.829 69.6474  12
  -2  16   1 407.146 85.4021  25
   2  16  -1 238.961 90.9475  25
   2  16   0 831.674 76.2095  12
  -2  16   0 934.153 99.0987  25
   2  16   0 1011.50 92.3296  25
  -2  16  -1 25.7091 88.5208   6
  -2  16  -1 132.752 85.3193  25
   2  16   1 85.9929 73.7540  25
  -2  16  -1 45.1688 82.5453  12
  -2  16  -2 567.089 96.1734  25
   2  16   2 467.953 69.7603  25
  -2  16  -2 550.160 84.1097  12
  -2  16  -3 261.157 74.5151  33
  -2  16  -3 251.044 91.0638  25
  -2  16  -3 243.186 77.8132  12
  -2  16  -4 91.9544 67.0649  33
  -2  16  -5 333.679 58.3983  39
  -2  16  -5 466.934 58.8405  33
  -2  16  -5 434.539 76.7018  25
  -2  16  -6 8.75096 57.0094  39
  -2  16  -6 133.513 66.5353  25
  -2  16  -7 133.020 53.7400  39
  -2  16  -7 27.2434 56.4938  25
  -2  16  -8 133.351 46.3474  39
  -2  16  -8 78.7979 39.6989  25
   3 -17  -7 284.790 51.3379  11
   3 -17  -7 233.835 50.5092  42
   3 -17  -6 369.627 59.9955  11
   3 -17  -6 520.924 60.8530  42
  -3 -17   6 462.783 52.8887   5
   3 -17  -5 9.31287 60.5298  11
   3 -17  -5 134.571 62.4220  42
   3 -17  -5 57.3265 59.5615   5
   3 -17  -4 1098.84 81.0242  11
   3 -17  -4 1257.25 85.3858  42
   3 -17  -4 1330.88 85.3188   5
   3 -17  -3 97.3990 63.3606  11
   3 -17  -3 143.448 72.6152   5
   3 -17  -3-30.4362 66.8408  42
   3 -17  -2 326.423 61.8246  11
   3 -17  -2 400.618 70.9191  42
   3 -17  -1 66.4574 79.4714   5
   3 -17  -1 137.389 53.0039  11
  -3 -17   1 46.1826 51.0895  11
   3 -17   0 572.377 80.1057   5
  -3 -17   0 374.790 61.0925  11
   3 -17   1-22.9691 72.2480   5
  -3 -17  -1-31.5431 61.2299  11
   3 -17   2 483.772 71.2662   5
  -3 -17  -2 474.121 65.4364  11
   3 -17   3 298.918 59.6269   5
  -3 -17  -3 242.562 63.0711  11
   3 -17   4 391.506 47.6866   5
  -3 -17  -4 369.741 56.4772  11
   3 -15 -11 225.685 51.3147  11
   3 -15 -10 278.992 67.0109  11
   3 -15 -10 289.233 45.1663  15
   3 -15  -9-48.8278 73.7812  11
   3 -15  -9-192.928 80.8241  42
   3 -15  -8 1324.23 105.205  42
   3 -15  -7 1390.82 108.457  11
   3 -15  -7 1442.50 112.203  42
   3 -15  -7 1412.35 100.341   5
   3 -15  -6 397.647 98.7114  11
   3 -15  -6 405.678 95.2355  42
   3 -15  -6 394.916 90.0189   5
   3 -15  -5 301.932 97.2620  11
   3 -15  -5 335.265 98.5872  42
   3 -15  -5 439.854 103.684   5
   3 -15  -4 91.2839 97.6315  11
   3 -15  -3 332.322 97.5372  11
  -3 -15   3 282.212 73.1592  11
   3 -15  -2 195.217 90.8768  11
  -3 -15   2 109.569 83.0179  11
   3 -15  -1-49.7847 87.1170  11
  -3 -15   1 64.6113 91.7440  11
   3 -15   0 215.227 80.9600  11
  -3 -15   0 210.920 94.9328  11
  -3 -15  -1 391.126 96.7971  11
  -3 -15  -1 292.103 70.9453  42
   3 -15   1 174.192 73.1029  11
  -3 -15  -2 450.310 70.5178  15
  -3 -15  -2 484.902 76.2284  42
  -3 -15  -2 348.743 99.2906  11
  -3 -15  -3 744.575 105.489  11
   3 -15   3 580.398 99.9635   5
  -3 -15  -3 234.838 72.5782  42
  -3 -15  -3 323.719 70.1565  15
  -3 -15  -4 168.166 92.4133  11
   3 -15   4 148.172 87.1755   5
  -3 -15  -4 35.6505 69.1785  42
  -3 -15  -4 309.739 70.5530  15
  -3 -15  -5 173.102 68.2933  16
   3 -15   5 439.484 79.2700   5
  -3 -15  -5 320.938 66.1538  42
  -3 -15  -5 381.576 70.5047  15
  -3 -15  -6 552.071 72.3668  15
  -3 -15  -6 479.973 65.7277  16
  -3 -15  -7 157.230 63.2838  15
  -3 -15  -7 116.830 55.0496  16
  -3 -15  -7 159.154 70.8745  11
  -3 -15  -8 100.332 46.8398  16
  -3 -15  -8 24.2666 62.4357  11
  -3 -15  -8 195.917 57.5539  15
  -3 -15  -9 115.883 46.7094  11
  -3 -15  -9 154.693 51.2071  15
   3 -13 -14 140.217 64.5222  40
   3 -13 -14 87.4417 54.7317  15
   3 -13 -14-30.2288 62.1472  29
   3 -13 -13 452.986 70.7725  15
   3 -13 -12 329.848 74.2512  15
   3 -13 -12 204.021 67.2485  11
   3 -13 -11 304.926 79.1435  15
   3 -13 -11 330.382 81.4102  11
   3 -13 -11 238.659 95.2584  42
   3 -13 -10 1.65619 80.2812  15
   3 -13 -10 117.759 92.5001  11
   3 -13 -10 15.8094 100.773  42
   3 -13  -9-31.0488 81.1718  15
   3 -13  -9-1.97186 100.971  11
   3 -13  -9 142.831 105.136  42
   3 -13  -8 897.145 111.850  11
   3 -13  -8 864.087 115.287  42
   3 -13  -8 801.291 98.3496   5
   3 -13  -8 990.310 91.5647  15
   3 -13  -7 1844.60 112.489  15
   3 -13  -7 1805.06 138.884  42
   3 -13  -6 2838.84 163.912  11
   3 -13  -6 2598.24 133.959  15
   3 -13  -5 3866.23 319.858   2
  -3 -13   5 3640.73 297.136   2
   3 -13  -5 3812.35 195.938  11
  -3 -13   4 1082.03 98.5457  11
   3 -13  -4 1081.60 125.389  11
   3 -13  -4 1376.19 273.153   2
  -3 -13   4 1368.30 243.364   2
  -3 -13   3 198.937 91.3705  11
   3 -13  -3 38.2970 113.023  11
  -3 -13   3-51.1454 253.502   2
   3 -13  -3 198.248 253.302   2
  -3 -13   2 1005.81 111.161  11
   3 -13  -2 1424.61 123.978  11
  -3 -13   2 1076.68 244.492   2
   3 -13  -1 76.4345 98.3207  11
  -3 -13   1 121.923 99.9341  11
  -3 -13   1 204.186 254.570   2
   3 -13  -1-296.096 267.747   2
   3 -13   0 766.973 99.7385  11
  -3 -13   0 978.987 111.078  11
   3 -13   0 836.956 263.301   2
   3 -13   1-11.3204 84.3108  11
   3 -13   1 52.5271 257.249   2
  -3 -13  -1 139.879 237.814   2
  -3 -13  -1 93.8283 110.004  11
   3 -13   2 796.121 235.038   2
  -3 -13  -2 687.443 230.831   2
  -3 -13  -2 848.993 113.386  11
  -3 -13  -3 76.7352 213.483   2
   3 -13   3 60.3426 220.951   2
  -3 -13  -3-15.4416 86.5866  42
  -3 -13  -3 4.60679 106.974  11
  -3 -13  -4 217.656 90.6108  42
  -3 -13  -4 150.936 92.5562  15
  -3 -13  -4 290.951 111.104  11
  -3 -13  -5 169.095 89.0275  42
  -3 -13  -5 132.876 96.0480  15
  -3 -13  -6 496.554 100.803  15
  -3 -13  -6 469.294 109.929  11
   3 -13   6 379.442 89.9897   5
  -3 -13  -6 381.607 89.7502  42
  -3 -13  -7 178.585 83.5889  42
  -3 -13  -7 118.660 92.2162  16
  -3 -13  -7 31.3939 101.499  11
  -3 -13  -7 184.999 94.8308  15
  -3 -13  -8 198.764 85.8117  16
  -3 -13  -8 97.9061 86.0992  11
  -3 -13  -8 110.531 91.4145  15
  -3 -13  -9 1008.09 92.1050  16
  -3 -13  -9 775.195 86.1914  11
  -3 -13  -9 919.418 97.4107  15
  -3 -13 -10 235.124 71.3906  16
  -3 -13 -10 356.100 77.6797  15
  -3 -13 -11 159.797 53.9149  40
  -3 -13 -11 102.596 59.9388  16
  -3 -13 -11 114.034 64.0267  15
  -3 -13 -12 122.927 46.6570  16
  -3 -13 -12 101.480 39.2640  29
   3 -11 -16 843.446 72.7201  29
   3 -11 -16 829.334 76.4221  40
   3 -11 -16 873.766 71.9421  15
   3 -11 -15 459.753 86.4857  40
   3 -11 -15 368.019 80.2735  29
   3 -11 -15 244.419 76.6180  15
   3 -11 -14 745.161 70.3995  16
   3 -11 -14 774.759 92.9951  15
   3 -11 -13 542.937 74.8618  16
   3 -11 -13 602.887 98.9563  15
   3 -11 -12 406.916 77.7370  16
   3 -11 -12 510.841 109.615  42
   3 -11 -12 413.657 82.5921  11
   3 -11 -12 366.179 101.405  15
   3 -11 -11 373.936 80.8845  16
   3 -11 -11 628.180 113.462  42
   3 -11 -11 557.818 101.761  15
   3 -11 -11 602.176 93.6644  11
   3 -11 -10 386.452 114.319  42
   3 -11 -10 485.401 99.3476  11
   3 -11 -10 400.143 98.7228  15
   3 -11  -9 1405.45 124.374  42
   3 -11  -9 1300.54 96.5346   5
   3 -11  -9 1190.67 111.507  15
   3 -11  -9 1423.48 123.851  11
   3 -11  -8 2284.77 241.454   2
   3 -11  -8 2474.23 152.347  42
   3 -11  -8 2637.94 144.774  15
   3 -11  -8 2595.17 150.273  11
  -3 -11   7 2982.37 269.329   2
   3 -11  -7 3184.93 159.102  15
   3 -11  -7 3049.83 273.671   2
   3 -11  -7 3074.49 167.009  11
   3 -11  -6 170.886 84.4427  15
  -3 -11   6-60.3468 210.765   2
   3 -11  -6 35.6091 221.225   2
   3 -11  -5 2485.42 150.329  11
   3 -11  -5 2085.63 121.960  15
  -3 -11   5 2142.89 263.631   2
   3 -11  -5 2411.09 269.846   2
   3 -11  -4 1264.65 256.289   2
  -3 -11   4 1446.71 258.236   2
   3 -11  -4 1174.05 110.137  11
   3 -11  -3 3235.71 301.327   2
   3 -11  -3 2925.12 159.686  11
  -3 -11   3 3593.73 282.770   2
   3 -11  -2 178.214 93.7331  11
  -3 -11   2 70.1392 231.862   2
   3 -11  -1 344.343 88.8573  11
   3 -11  -1 254.061 249.296   2
  -3 -11   1 331.250 224.345   2
   3 -11   0-3.75841 82.7008  11
   3 -11   0 63.7658 239.680   2
   3 -11   1 294.370 81.5797  11
  -3 -11  -1 475.534 226.902   2
   3 -11   2 461.216 79.1092  11
   3 -11   2 419.836 236.994   2
  -3 -11  -2 431.916 233.456   2
   3 -11   3 118.256 233.907   2
  -3 -11  -3 335.791 223.617   2
  -3 -11  -4 67.3665 83.2432  42
   3 -11   4 234.366 218.614   2
  -3 -11  -4 145.005 217.186   2
  -3 -11  -5 806.286 99.3106  42
   3 -11   5 1025.56 224.822   2
  -3 -11  -5 1115.72 217.967   2
  -3 -11  -6 98.5237 91.3085  42
  -3 -11  -6-46.4066 101.365  15
  -3 -11  -7 1068.89 115.230  11
  -3 -11  -7 1188.66 94.7543  19
  -3 -11  -7 1217.86 119.684  15
  -3 -11  -7 1082.41 109.523  42
  -3 -11  -8 441.648 84.6984  19
  -3 -11  -8 375.015 97.9820  42
  -3 -11  -8 716.098 105.452  11
  -3 -11  -8 615.966 112.324  15
  -3 -11  -9 201.329 104.182  16
  -3 -11  -9 407.293 91.6301  11
  -3 -11  -9 331.972 108.244  15
  -3 -11  -9 390.259 83.9003  19
  -3 -11 -10 334.470 103.688  16
  -3 -11 -10 252.112 79.2401  11
  -3 -11 -10 216.529 80.5403  19
  -3 -11 -10 190.960 100.263  15
  -3 -11 -11 839.852 98.2077  16
  -3 -11 -11 629.387 81.9406  19
  -3 -11 -12 503.117 73.3019  19
  -3 -11 -12 675.714 86.3549  16
  -3 -11 -12 477.737 81.5935  40
  -3 -11 -12 673.394 77.1761  29
  -3 -11 -13 121.080 55.8675  29
  -3 -11 -13 49.0517 67.5652  16
  -3 -11 -13 168.031 65.2819  15
  -3 -11 -13 221.465 65.3453  40
  -3 -11 -13 114.767 56.1598  19
  -3 -11 -14 85.6957 49.6236  15
  -3 -11 -14 54.7190 51.7657  16
  -3 -11 -14 73.5098 46.4756  40
   3  -9 -18 104.563 44.8721  15
   3  -9 -18 112.639 51.1751  29
   3  -9 -17 953.144 80.8391  29
   3  -9 -17 744.581 68.8384  16
   3  -9 -17 923.123 76.7131  15
   3  -9 -16 1.59730 86.1899  29
   3  -9 -16 60.8182 70.3167  16
   3  -9 -15 571.776 106.200  29
   3  -9 -15 826.313 89.5749  16
   3  -9 -14 220.264 88.6167  16
   3  -9 -14 153.739 102.501  15
   3  -9 -13 1092.91 118.446  15
   3  -9 -13 1071.46 92.5480  34
   3  -9 -13 914.384 105.802  19
   3  -9 -13 1061.54 103.698  16
   3  -9 -12 1559.17 134.678  42
   3  -9 -12 1718.98 132.579  15
   3  -9 -12 1890.50 120.944  16
   3  -9 -12 1683.63 108.542  11
   3  -9 -12 1656.86 118.549  19
   3  -9 -11 1373.77 122.867  15
   3  -9 -11 1236.63 106.230  19
   3  -9 -11 1396.57 121.272  42
   3  -9 -11 1281.47 108.519  16
   3  -9 -11 1349.78 106.269  11
   3  -9 -10 1368.75 105.759  19
   3  -9 -10 1272.56 111.805  11
   3  -9 -10 1276.37 105.423  36
   3  -9 -10 1587.40 124.489  15
   3  -9 -10 1367.62 107.279  16
   3  -9 -10 1305.03 124.090  42
   3  -9  -9 1327.99 117.361  42
   3  -9  -9 1071.41 112.971  15
   3  -9  -9 1003.65 101.634  11
   3  -9  -9 938.309 96.7413  16
   3  -9  -9 1013.77 92.4195  36
   3  -9  -8 870.469 98.7775  42
   3  -9  -8 780.118 101.398  15
   3  -9  -8 752.984 92.7557  11
  -3  -9   8 684.619 186.347   2
   3  -9  -8 768.549 196.111   2
   3  -9  -7 40.2616 77.1408  15
   3  -9  -7-43.9731 93.4594  11
  -3  -9   7 54.0964 181.289   2
   3  -9  -7-84.0040 188.754   2
   3  -9  -6 919.324 88.1379  15
   3  -9  -6 805.752 211.812   2
  -3  -9   6 856.113 202.392   2
   3  -9  -6 944.354 89.6611  11
   3  -9  -5 5701.02 329.823   2
  -3  -9   5 5309.89 320.044   2
   3  -9  -5 5430.64 227.362  15
   3  -9  -4 1098.33 101.851  11
  -3  -9   4 1100.03 214.769   2
   3  -9  -4 813.252 221.020   2
   3  -9  -3 423.415 89.5850  11
  -3  -9   3 467.743 211.199   2
   3  -9  -3 506.284 210.404   2
   3  -9  -2 292.173 71.7356  11
  -3  -9   2-39.7401 212.206   2
   3  -9  -1 1872.89 114.540  11
   3  -9  -1 1773.71 238.140   2
  -3  -9   1 2091.58 235.994   2
   3  -9   0 2336.63 125.257  11
   3  -9   0 2131.57 253.605   2
  -3  -9  -1 5309.54 328.593   2
   3  -9   1 5596.75 337.558   2
  -3  -9  -2 3022.58 249.984   2
   3  -9   2 2419.92 255.473   2
   3  -9   3-7.09714 212.123   2
  -3  -9  -3 187.661 198.895   2
  -3  -9  -4 280.431 79.4836  42
   3  -9   4 337.209 203.890   2
  -3  -9  -4 269.916 190.351   2
  -3  -9  -5 376.721 183.928   2
   3  -9   5 79.1144 193.883   2
  -3  -9  -5 209.768 78.5744  42
  -3  -9  -5 473.587 76.0205  19
  -3  -9  -6 289.118 167.161   2
   3  -9   6-98.7889 178.809   2
  -3  -9  -6 184.590 83.3317  19
  -3  -9  -6 121.089 85.5082  42
  -3  -9  -7 642.148 91.6589  19
  -3  -9  -7 501.607 92.7335  42
  -3  -9  -8 472.187 99.4022  19
  -3  -9  -8 456.933 98.1631  42
  -3  -9  -9 482.473 114.598  16
  -3  -9  -9 527.888 99.1519  19
  -3  -9  -9 642.737 91.4555  11
  -3  -9 -10 347.145 108.532  15
  -3  -9 -10 491.706 117.759  16
  -3  -9 -10 334.017 99.5004  19
  -3  -9 -10 427.133 80.8804  11
  -3  -9 -11 458.569 110.579  16
  -3  -9 -11 354.549 104.926  15
  -3  -9 -11 433.833 100.529  19
  -3  -9 -12 675.509 106.448  16
  -3  -9 -12 817.509 102.819  40
  -3  -9 -12 634.554 99.1509  15
  -3  -9 -12 617.176 100.993  19
  -3  -9 -13 100.589 80.6183  15
  -3  -9 -13 130.685 76.1438  29
  -3  -9 -13 69.8449 92.8606  40
  -3  -9 -13 104.329 91.9695  16
  -3  -9 -13 144.040 85.7733  19
  -3  -9 -14 302.766 69.1555  15
  -3  -9 -14-19.1466 63.0232  29
  -3  -9 -14 179.566 76.2175  19
  -3  -9 -14 97.6460 76.2756  16
  -3  -9 -14 114.486 79.1308  40
  -3  -9 -15 711.415 61.4491  15
  -3  -9 -15 845.245 74.4293  16
  -3  -9 -15 792.181 73.5439  40
  -3  -9 -15 841.634 71.1646  19
   3  -7 -19 116.997 46.9621  16
   3  -7 -19 215.783 54.1383  29
   3  -7 -18 132.198 48.3219  23
   3  -7 -18 103.151 66.7242  16
   3  -7 -18 48.1241 74.0765  29
   3  -7 -18-25.0320 61.6372  15
   3  -7 -17 121.181 80.7201  16
   3  -7 -17 169.937 88.6998  29
   3  -7 -17 117.396 80.9949  15
   3  -7 -16 260.780 97.9071  16
   3  -7 -16 540.693 103.666  29
   3  -7 -16 442.446 95.7928  15
   3  -7 -15 72.3194 99.5635  15
   3  -7 -15 43.4468 79.4738  34
   3  -7 -15-6.05895 99.7596  16
   3  -7 -15-147.331 110.878  29
   3  -7 -14 171.035 86.8178  34
   3  -7 -14 89.4555 98.2996  16
   3  -7 -14 137.870 103.580  19
   3  -7 -13 257.278 91.9521  34
   3  -7 -13 130.366 103.455  19
   3  -7 -13 172.026 99.8826  16
   3  -7 -12 429.924 103.077  16
   3  -7 -12 407.988 103.234  36
   3  -7 -12 522.356 107.555  19
   3  -7 -12 390.415 111.773  15
   3  -7 -11 393.187 76.0699  11
   3  -7 -11 291.914 98.3705  19
   3  -7 -11 416.242 97.6343  36
   3  -7 -11 277.659 93.3973  15
   3  -7 -11 422.423 96.0092  16
   3  -7 -10 112.209 82.5021  16
   3  -7 -10 178.502 85.1911  36
   3  -7 -10 78.6825 90.7100  19
   3  -7 -10 107.468 78.0662  11
   3  -7 -10-32.4805 98.0223  15
   3  -7  -9 795.993 95.9919  15
   3  -7  -9 654.461 86.8643  36
   3  -7  -9 565.385 131.935   2
   3  -7  -9 761.544 82.8988  16
   3  -7  -9 749.099 82.7076  19
   3  -7  -9 702.026 86.3830  11
  -3  -7   8 1396.44 160.144   2
   3  -7  -8 1265.82 158.359   2
   3  -7  -8 1190.91 93.9624  11
   3  -7  -8 1345.04 93.3761  16
   3  -7  -8 1140.68 98.9427  15
   3  -7  -8 1194.48 88.2524  19
   3  -7  -7 430.283 83.6479  15
   3  -7  -7 524.228 84.6650  11
  -3  -7   7 400.451 164.213   2
   3  -7  -7 491.877 172.948   2
   3  -7  -6 506.166 99.1855   9
   3  -7  -6 663.868 177.134   2
  -3  -7   6 618.281 170.120   2
   3  -7  -5 2124.12 213.023   2
  -3  -7   5 2083.09 208.562   2
   3  -7  -4 5285.43 300.772   2
   3  -7  -3 3635.44 255.945   2
   3  -7  -1 3937.25 272.924   2
   3  -7   0 9007.45 428.813   2
  -3  -7  -1 5354.36 262.280   8
   3  -7   1 5468.34 307.234   2
  -3  -7  -2 4789.11 250.916   8
   3  -7   2 5036.94 287.739   2
  -3  -7  -3 4793.84 253.354   8
   3  -7   3 4366.44 277.704   2
  -3  -7  -3 4242.07 261.716   2
   3  -7   4 425.913 177.929   2
  -3  -7  -4 425.008 160.036   2
  -3  -7  -4 664.490 163.349   8
   3  -7   5 554.969 169.190   2
  -3  -7  -5 531.425 156.610   2
  -3  -7  -5 612.912 176.639   8
  -3  -7  -6 21.4742 69.5565  19
   3  -7   6 137.316 157.988   2
  -3  -7  -6 140.116 142.108   2
  -3  -7  -6-5.58242 164.398   8
  -3  -7  -7 158.944 118.794   2
  -3  -7  -7 112.852 80.7205  19
  -3  -7  -7 124.598 81.8160  42
  -3  -7  -7-91.8159 178.395   8
  -3  -7  -8 22.7150 99.1025  15
  -3  -7  -8-39.6434 89.3594  19
  -3  -7  -8 76.2416 83.3610  42
  -3  -7  -9 1501.45 127.821  19
  -3  -7  -9 1526.49 127.567  16
  -3  -7  -9 1750.07 126.828  15
  -3  -7 -10 404.409 113.830  19
  -3  -7 -10 474.341 108.481  16
  -3  -7 -10 567.174 101.544  15
  -3  -7 -11 408.449 118.578  16
  -3  -7 -11 278.051 97.6330  15
  -3  -7 -11 119.304 112.827  19
  -3  -7 -12 240.937 108.796  19
  -3  -7 -12 268.900 115.273  16
  -3  -7 -12 296.883 112.416  40
  -3  -7 -12 193.227 94.1335  15
  -3  -7 -12 212.452 91.8638  29
  -3  -7 -13 191.495 111.728  19
  -3  -7 -13 266.805 108.180  16
  -3  -7 -13 445.619 112.247  40
  -3  -7 -13 428.084 87.4347  15
  -3  -7 -13 491.043 88.5823  29
  -3  -7 -14 563.082 104.779  19
  -3  -7 -14 416.048 98.8804  16
  -3  -7 -14 609.192 102.788  40
  -3  -7 -14 407.896 77.2550  15
  -3  -7 -14 313.010 78.1762  29
  -3  -7 -15 135.635 81.3313  19
  -3  -7 -15 119.981 81.7328  16
  -3  -7 -15 308.095 87.9288  40
  -3  -7 -15 68.9014 61.9351  29
  -3  -7 -15 221.124 59.2703  15
  -3  -7 -16 370.933 66.8367  19
   3  -5 -19 430.109 74.2455  29
   3  -5 -19 226.613 72.4620  16
   3  -5 -18 547.641 73.5161  15
   3  -5 -18 509.701 89.7471  16
   3  -5 -18 509.913 95.3109  40
   3  -5 -18 509.678 92.3928  29
   3  -5 -18 402.899 62.9696  23
   3  -5 -17 312.750 104.511  29
   3  -5 -17 122.729 68.8771  28
   3  -5 -17 71.3526 83.5259  15
   3  -5 -17 182.676 103.163  40
   3  -5 -17 303.794 98.1608  16
   3  -5 -16 1167.85 115.203  16
   3  -5 -16 823.947 93.9359  28
   3  -5 -16 1017.86 120.263  29
   3  -5 -16 1041.70 107.958  15
   3  -5 -16 1343.16 128.712  40
   3  -5 -16 918.403 96.2068  34
   3  -5 -15-35.1954 96.0173  15
   3  -5 -15 31.5444 107.727  16
   3  -5 -15 113.676 111.198  29
   3  -5 -15 40.5227 83.9520  28
   3  -5 -15 142.909 115.520  40
   3  -5 -15 29.2626 112.311  19
   3  -5 -15 32.6587 87.6695  34
   3  -5 -14 336.967 115.266  16
   3  -5 -14 271.448 86.9687  28
   3  -5 -14 137.775 112.262  29
   3  -5 -14 341.831 107.168  15
   3  -5 -14 221.241 105.637  19
   3  -5 -14 317.020 93.2242  34
   3  -5 -13 103.998 93.2995  34
   3  -5 -13 97.3443 107.556  36
   3  -5 -13-50.6892 99.3235  15
   3  -5 -13 109.718 83.4883  28
   3  -5 -13 26.5018 97.0676  19
   3  -5 -13-61.1615 108.212  16
   3  -5 -12 434.415 101.800  15
   3  -5 -12 430.504 103.843  16
   3  -5 -12 248.310 76.1721  28
   3  -5 -12 371.315 104.229  19
   3  -5 -12 262.531 94.5344  34
   3  -5 -12 309.184 102.870  36
   3  -5 -11 1455.29 110.677  42
   3  -5 -11 1427.43 113.022  16
   3  -5 -11 1376.12 109.315  36
   3  -5 -11 1492.19 107.662  19
   3  -5 -10 85.8589 82.4610  19
   3  -5 -10 73.5183 80.2824  16
   3  -5 -10 231.187 104.178   9
   3  -5 -10 136.025 85.3504  42
   3  -5  -9 673.070 73.6652  19
   3  -5  -9 558.911 73.1312  15
   3  -5  -9 534.709 105.072   9
   3  -5  -9 744.084 103.883   2
   3  -5  -8 938.591 108.205   9
  -3  -5   8 876.594 128.281   2
   3  -5  -8 957.236 130.013   2
   3  -5  -7 9691.27 393.029   9
  -3  -5   7 8816.57 400.573   2
   3  -5  -7 9959.45 406.038   2
   3  -5  -6 7249.85 303.348   9
   3  -5  -6 6925.06 329.663   2
   3  -5  -5 2019.71 184.936   2
   3  -5  -4 869.182 171.716   2
   3  -5  -3 1458.27 177.763   2
  -3  -5   2 2783.40 142.359   8
  -3  -5   1 1868.27 128.812   8
   3  -5  -1 1964.07 189.579   2
  -3  -5   0 951.845 126.538   8
   3  -5   0 998.300 175.711   2
  -3  -5  -1 811.042 135.960   8
   3  -5   1 776.399 175.730   2
  -3  -5  -2 2165.23 167.257   8
   3  -5   2 2023.78 197.894   2
  -3  -5  -3 4715.71 251.496   8
   3  -5   3 4940.26 262.845   2
  -3  -5  -4 2751.01 201.985   8
   3  -5   4 2589.60 193.518   2
  -3  -5  -5 1245.39 144.531   2
  -3  -5  -5 1414.32 171.779   8
  -3  -5  -6 395.233 104.558   2
   3  -5   6 380.053 133.387   2
  -3  -5  -7 226.761 76.0176  19
  -3  -5  -8 549.902 176.923   8
  -3  -5  -8 343.091 79.3707  15
  -3  -5  -8 395.035 96.0366  19
  -3  -5  -9 155.688 174.857   8
  -3  -5  -9 304.433 91.0668  19
  -3  -5  -9 229.133 90.4436  15
  -3  -5 -10 35.2102 83.7439  15
  -3  -5 -10 19.4167 109.423  19
  -3  -5 -11 398.739 109.592  40
  -3  -5 -11 402.643 91.5093  15
  -3  -5 -11 455.195 102.670  19
  -3  -5 -12 90.8326 113.252  40
  -3  -5 -12 182.971 86.3313  15
  -3  -5 -12 57.8997 88.3780  29
  -3  -5 -12 255.325 119.674  19
  -3  -5 -13-39.4614 86.4111  29
  -3  -5 -13 14.6421 80.9599  15
  -3  -5 -13 94.9997 109.750  40
  -3  -5 -14 171.773 83.6985  29
  -3  -5 -14 426.380 78.5718  15
  -3  -5 -14 444.550 109.847  40
  -3  -5 -15 192.516 72.9518  29
  -3  -5 -15 6.03648 105.740  40
  -3  -5 -15 86.6189 75.2770  31
  -3  -5 -16 424.043 84.3089  19
  -3  -5 -16 418.779 82.8614  16
  -3  -5 -17 560.929 64.7697  23
  -3  -5 -17 422.917 67.3732  16
   3  -3 -20 43.4049 53.7893  35
   3  -3 -20 156.397 60.3977  29
   3  -3 -19 722.774 84.5408  16
   3  -3 -19 606.452 84.5078  29
   3  -3 -19 450.715 62.1473  21
   3  -3 -18 113.702 100.948  16
   3  -3 -18 135.875 98.1761  29
   3  -3 -18 126.291 82.5530  28
   3  -3 -18 172.833 68.7180  30
   3  -3 -18 70.9536 76.6683  21
   3  -3 -18 165.693 64.7531  23
   3  -3 -17 784.530 115.887  29
   3  -3 -17 554.480 99.9547  28
   3  -3 -17 606.213 89.2679  30
   3  -3 -17 593.378 110.613  40
   3  -3 -17 846.742 118.461  16
   3  -3 -17 524.715 88.5960  15
   3  -3 -17 584.922 92.3990  21
   3  -3 -17 562.022 79.5222  23
   3  -3 -16 252.599 99.2679  28
   3  -3 -16 187.026 109.901  29
   3  -3 -16 50.2068 112.209  16
   3  -3 -16 274.907 93.5991  15
   3  -3 -16-46.3198 114.473  40
   3  -3 -15 2018.08 130.415  28
   3  -3 -15 1792.76 144.585  29
   3  -3 -15 1660.02 140.372  40
   3  -3 -15 1783.37 138.687  16
   3  -3 -15 1627.10 127.830  15
   3  -3 -15 1786.29 125.248  34
   3  -3 -14-71.8933 90.9652  15
   3  -3 -14-69.9644 100.151  40
   3  -3 -14-15.9531 109.722  16
   3  -3 -14 96.1608 104.325  29
   3  -3 -14-20.0464 96.0775  28
   3  -3 -14 108.612 100.954  34
   3  -3 -13 276.176 105.914  16
   3  -3 -13 273.180 86.7002  15
   3  -3 -13 171.645 86.4094  34
   3  -3 -13 235.688 108.624  19
   3  -3 -13 304.745 88.8476  28
   3  -3 -13 218.247 108.484  29
   3  -3 -12 1851.11 117.608  28
   3  -3 -12 2049.01 128.682  16
   3  -3 -12 1968.88 121.798  15
   3  -3 -12 2130.22 134.183  19
   3  -3 -12 1979.68 170.119   9
   3  -3 -12 2024.40 126.821  34
   3  -3 -11 637.509 91.4290  36
   3  -3 -11 522.262 90.2971  15
   3  -3 -11 577.437 94.8046  19
   3  -3 -11 567.588 129.149   9
   3  -3 -11 636.835 91.5377  16
   3  -3 -10 2262.11 165.574   9
   3  -3 -10 2009.75 118.812  19
   3  -3 -10 2294.41 120.886  15
   3  -3  -9 598.937 127.242   9
   3  -3  -8 1047.81 128.029   9
   3  -3  -8 969.914 99.5093   2
  -3  -3   8 944.016 82.4046   2
   3  -3  -7 4813.55 223.496   9
   3  -3  -7 4337.28 215.273   2
   3  -3  -6 13676.2 551.557   9
   3  -3  -6 13973.9 548.895   2
   3  -3  -5 15537.0 616.678   9
   3  -3  -5 15951.4 623.329   2
   3  -3  -4 7145.71 315.992   2
   3  -3  -3 1332.44 158.669   2
  -3  -3   3 1527.54 78.3642   8
  -3  -3   2 1079.00 85.1183   8
   3  -3  -1 669.904 178.256   2
  -3  -3   1 392.775 94.7992   8
   3  -3   0-68.9474 166.495   2
  -3  -3   0 30.0090 102.809   8
   3  -3   1-11.2942 141.065   2
  -3  -3  -1 34.2080 121.891   8
   3  -3   2 168.102 140.427   2
  -3  -3  -2 381.156 129.112   8
   3  -3   3 491.414 126.546   2
  -3  -3  -3 354.497 146.797   8
   3  -3   4 439.182 122.472   2
  -3  -3  -5 982.112 56.6766  10
   3  -3   5 992.825 120.532   2
   3  -3   6 711.676 97.0573   2
  -3  -3  -6 554.938 84.0910   2
  -3  -3  -6 660.842 154.576   8
  -3  -3  -7 917.612 165.116   8
  -3  -3  -8 2550.35 199.088   8
  -3  -3  -8 2532.77 135.623  16
  -3  -3  -9 2277.10 202.790   8
  -3  -3  -9 2716.22 144.752  16
  -3  -3  -9 2345.18 125.580  15
  -3  -3 -10 2941.63 146.712  28
  -3  -3 -10 2754.55 144.856  29
  -3  -3 -10 2780.42 216.640   8
  -3  -3 -10 3264.53 161.871  40
  -3  -3 -10 3135.17 160.893  16
  -3  -3 -10 2804.04 141.477  15
  -3  -3 -10 2886.29 156.796  19
  -3  -3 -11 872.099 104.143  19
  -3  -3 -11 753.229 97.7686  28
  -3  -3 -11 858.612 94.1973  29
  -3  -3 -11 1024.42 119.574  40
  -3  -3 -11 950.529 174.047   8
  -3  -3 -11 685.039 113.560  16
  -3  -3 -11 728.210 85.5952  15
  -3  -3 -12 1184.64 127.472  40
  -3  -3 -12 1056.03 94.0034  15
  -3  -3 -12 1181.23 125.195  16
  -3  -3 -12 1218.13 107.054  29
  -3  -3 -12 1116.11 124.392  19
  -3  -3 -13 1008.44 100.411  29
  -3  -3 -13 802.256 114.692  16
  -3  -3 -13 1105.86 122.665  40
  -3  -3 -13 790.108 83.8001  15
  -3  -3 -13 1067.29 123.578  19
  -3  -3 -14 424.770 125.228  40
  -3  -3 -14 258.208 108.520  19
  -3  -3 -14 125.687 107.315  16
  -3  -3 -14 351.797 85.8004  29
  -3  -3 -15 722.182 97.5630  31
  -3  -3 -15 676.642 86.2606  29
  -3  -3 -15 774.315 108.368  16
  -3  -3 -15 705.889 99.0915  19
  -3  -3 -15 533.680 101.998  23
  -3  -3 -16 1212.82 104.619  16
  -3  -3 -16 1091.39 94.4440  19
  -3  -3 -16 1005.84 92.4532  31
  -3  -3 -16 1280.41 101.472  23
  -3  -3 -17 956.359 81.1203  23
  -3  -3 -17 897.289 72.3388  31
  -3  -3 -17 1034.28 82.7632  16
  -3  -3 -18 10.1194 49.6835  16
  -3  -3 -18 140.401 50.1377  23
   3  -1 -20-114.374 64.6023  29
   3  -1 -20 10.9185 55.9291  21
   3  -1 -20-65.0751 63.4923  35
   3  -1 -19-21.9913 77.9254  21
   3  -1 -19 16.9338 58.9346  30
   3  -1 -19 25.1897 81.9016  29
   3  -1 -19-30.7265 84.1295  28
   3  -1 -19 63.9525 82.4955  16
   3  -1 -18 162.912 60.2553  23
   3  -1 -18 44.1705 92.5123  21
   3  -1 -18 77.9133 94.2770  28
   3  -1 -18 239.413 80.2211  30
   3  -1 -18 19.8973 102.751  29
   3  -1 -18 104.650 101.860  16
   3  -1 -17-119.786 74.1488  23
   3  -1 -17 107.047 114.165  16
   3  -1 -17 69.0256 111.793  29
   3  -1 -17-119.514 104.681  28
   3  -1 -17-9.56727 92.8541  30
   3  -1 -16 119.150 84.5163  15
   3  -1 -16 183.853 82.2580  14
   3  -1 -16 329.198 120.662  16
   3  -1 -16 143.169 80.2315  23
   3  -1 -16 88.8447 111.321  29
   3  -1 -16 242.316 109.013  28
   3  -1 -16 215.448 114.177  40
   3  -1 -16 162.337 77.0702  31
   3  -1 -15 376.852 119.920  16
   3  -1 -15 378.040 82.7033  31
   3  -1 -15 384.241 108.537  28
   3  -1 -15 458.781 115.192  29
   3  -1 -15 135.489 85.6626  15
   3  -1 -15 244.520 87.5001  14
   3  -1 -15 196.877 114.845  40
   3  -1 -14 1868.08 138.980  19
   3  -1 -14 1880.18 186.459   9
   3  -1 -14 1840.45 144.098  16
   3  -1 -14 1883.52 119.890  15
   3  -1 -14 2277.52 139.799  28
   3  -1 -14 2198.80 138.541  29
   3  -1 -14 1901.25 117.163  31
   3  -1 -14 2187.51 145.847  12
   3  -1 -14 1665.53 127.732  34
   3  -1 -14 1839.75 133.129  40
   3  -1 -14 1956.58 121.995  14
   3  -1 -13 381.365 94.1287  29
   3  -1 -13 431.877 104.865  12
   3  -1 -13 572.110 100.535  34
   3  -1 -13 329.452 91.1078  40
   3  -1 -13 301.152 98.5455  36
   3  -1 -13 516.720 93.9423  28
   3  -1 -13 704.254 108.060  19
   3  -1 -13 440.873 154.943   9
   3  -1 -13 448.114 78.2097  31
   3  -1 -13 543.118 85.1237  15
   3  -1 -13 270.224 99.3557  16
   3  -1 -13 553.999 83.8513  14
   3  -1 -12 1334.97 105.906  36
   3  -1 -12 1446.94 108.628  19
   3  -1 -12 1327.85 108.166  17
   3  -1 -12 1346.92 109.734  34
   3  -1 -12 1511.90 111.794  12
   3  -1 -12 1300.96 98.0291  14
   3  -1 -12 1309.03 101.080  40
   3  -1 -12 1590.78 105.236  15
   3  -1 -12 1354.23 111.733  16
   3  -1 -12 1251.91 166.579   9
   3  -1 -12 1494.49 116.006  29
   3  -1 -12 1475.46 112.795  28
   3  -1 -11 410.949 72.2887  15
   3  -1 -11 538.403 84.8500  17
   3  -1 -11 545.308 96.1484  16
   3  -1 -11 446.764 146.100   9
   3  -1 -11 367.517 86.1631  12
   3  -1 -11 428.389 93.7666  19
   3  -1 -10 647.686 148.879   9
   3  -1  -9 1750.09 162.178   9
   3  -1  -8 1434.05 145.596   9
   3  -1  -8 864.825 59.2747   1
   3  -1  -7 902.677 128.749   9
   3  -1  -7 1077.23 88.1361   1
  -3  -1   7 890.270 66.6830   3
   3  -1  -6-6.66324 120.250   9
  -3  -1   6 158.746 62.4965   3
   3  -1  -5 5636.52 253.904   9
   3  -1  -5 5425.52 243.079   2
   3  -1  -4 11774.3 457.507   9
   3  -1  -4 11215.6 460.252   2
  -3  -1   3 2557.23 105.965   7
   3  -1  -3 2716.35 158.516   2
  -3  -1   2 743.756 58.8056   7
   3  -1  -1 230.299 118.362   2
  -3  -1   1 144.638 61.3153   7
   3  -1   0 13.7468 111.285   2
  -3  -1   0-15.5367 82.1387   7
   3  -1   1 41.9407 120.037   2
  -3  -1  -1-68.7351 99.7272   7
   3  -1   2 169.479 118.647   2
  -3  -1  -4 861.459 91.3424   3
   3  -1   4 721.811 99.4737   1
  -3  -1  -5 1678.16 97.5598   3
  -3  -1  -5 1699.99 159.129   8
   3  -1   5 1719.43 105.952   1
  -3  -1  -5 1918.15 116.145  10
  -3  -1  -6 3440.67 162.619  10
  -3  -1  -6 3097.42 199.396   8
  -3  -1  -7 4189.75 190.860  10
  -3  -1  -7 4018.92 226.124   8
  -3  -1  -8 1909.23 116.070  10
  -3  -1  -8 2048.40 176.242   8
  -3  -1  -9 2021.40 116.652  16
  -3  -1  -9 2091.96 114.289  19
  -3  -1 -10 1005.55 93.5683  12
  -3  -1 -10 942.713 97.7592  40
  -3  -1 -10 976.482 148.332   8
  -3  -1 -10 855.760 95.1395  28
  -3  -1 -10 1020.89 106.244  16
  -3  -1 -10 1041.46 95.6396  19
  -3  -1 -11 1500.49 108.281  12
  -3  -1 -11 1651.88 131.137  40
  -3  -1 -11 1528.37 113.206  16
  -3  -1 -11 1529.46 106.891  29
  -3  -1 -11 1556.34 121.279  28
  -3  -1 -11 1399.85 117.929  19
  -3  -1 -11 1158.97 159.840   8
  -3  -1 -12 410.873 106.566  40
  -3  -1 -12 431.018 108.201  16
  -3  -1 -12 455.487 105.166  28
  -3  -1 -12 424.092 90.8049  29
  -3  -1 -12 330.648 104.165  19
  -3  -1 -13 291.103 123.516  40
  -3  -1 -13 415.752 92.3997  29
  -3  -1 -13 404.977 106.156  19
  -3  -1 -13 345.562 105.252  16
  -3  -1 -14 455.789 100.716  23
  -3  -1 -14 128.860 106.768  16
  -3  -1 -14 250.456 86.5321  29
  -3  -1 -14 378.349 112.442  31
  -3  -1 -14 568.604 101.770  19
  -3  -1 -15 277.469 103.173  23
  -3  -1 -15 282.222 99.0414  16
  -3  -1 -15 213.189 78.0188  29
  -3  -1 -15 292.325 101.199  31
  -3  -1 -15 249.002 89.1423  19
  -3  -1 -16 1043.86 100.047  16
  -3  -1 -16 938.080 102.280  31
  -3  -1 -16 1124.92 102.339  23
  -3  -1 -17 247.106 71.5303  16
  -3  -1 -17 195.952 71.6460  31
  -3  -1 -17 216.374 75.4010  23
  -3  -1 -18 403.437 53.9454  16
  -3  -1 -18 548.689 71.9059  35
  -3  -1 -18 401.940 52.5349  31
  -3  -1 -18 461.356 58.2964  23
  -3  -1 -18 459.426 57.6358  21
   3   1 -20 1.05210 62.6910  21
   3   1 -20 44.1063 64.7960  35
   3   1 -20-88.8631 63.1977  16
   3   1 -19 176.449 85.7026  35
   3   1 -19 21.8863 87.0237  29
   3   1 -19 151.170 92.9329  28
   3   1 -19 61.5717 83.1832  21
   3   1 -19 29.0679 66.9895  30
   3   1 -18 71.6391 104.544  28
   3   1 -18 174.126 100.874  29
   3   1 -18 68.9270 85.4009  30
   3   1 -18 147.193 101.921  21
   3   1 -18 265.883 68.9965  31
   3   1 -17 247.837 112.709  29
   3   1 -17 64.9290 96.5660  30
   3   1 -17-103.164 113.592  28
   3   1 -17-91.6150 72.5349  23
   3   1 -17-54.9270 81.6102  31
   3   1 -16 37.2866 90.6850  31
   3   1 -16 53.9899 76.5800  23
   3   1 -16 106.613 112.616  12
   3   1 -16 190.044 114.022  28
   3   1 -16 250.230 103.549  30
   3   1 -16 403.352 119.314  29
   3   1 -16 317.053 100.456  14
   3   1 -15 266.323 92.9974  31
   3   1 -15 278.055 112.788  12
   3   1 -15 259.587 78.2239  23
   3   1 -15 459.638 117.363  29
   3   1 -15 510.596 116.769  28
   3   1 -15 195.034 108.301  30
   3   1 -15 297.116 101.154  14
   3   1 -14 1831.30 114.334  15
   3   1 -14 1785.34 138.913  12
   3   1 -14 1683.39 130.669  14
   3   1 -14 1961.19 124.369  31
   3   1 -14 1786.32 112.684  23
   3   1 -14 1972.45 134.427  40
   3   1 -14 1790.67 132.794  28
   3   1 -14 1724.68 131.504  17
   3   1 -13 442.779 95.4012  40
   3   1 -13 418.691 78.3134  23
   3   1 -13 468.729 82.4494  15
   3   1 -13 412.765 107.814  17
   3   1 -13 871.398 178.681   9
   3   1 -13 306.469 85.3197  31
   3   1 -13 431.942 87.4716  32
   3   1 -13 557.374 105.603  12
   3   1 -13 473.318 98.8375  14
   3   1 -13 518.075 91.7191  13
   3   1 -13 424.159 109.809  29
   3   1 -13 485.074 96.4743  28
   3   1 -13 456.605 98.7161  34
   3   1 -12 1576.78 110.795  40
   3   1 -12 1411.34 134.711  10
   3   1 -12 1394.56 104.581  13
   3   1 -12 1223.20 102.473  19
   3   1 -12 1184.17 103.192  17
   3   1 -12 1253.49 181.365   9
   3   1 -12 1260.14 98.8322  14
   3   1 -12 1357.68 113.840  32
   3   1 -12 1493.41 115.780  34
   3   1 -12 1406.57 115.205  12
   3   1 -12 1335.32 98.1240  15
   3   1 -12 1319.64 109.818  28
   3   1 -12 1543.13 119.084  29
   3   1 -12 1353.78 99.9846  36
   3   1 -11 348.871 83.7975  13
   3   1 -11 334.386 86.3184  14
   3   1 -11 442.677 79.2851  12
   3   1 -11 565.151 93.0027  17
   3   1 -11 476.318 83.0171  19
   3   1 -11 404.663 115.992  10
   3   1 -11 412.175 95.0896  16
   3   1 -11 150.490 156.043   9
   3   1 -10 542.973 126.843  10
   3   1 -10 438.323 155.053   9
   3   1  -9 1686.34 140.898  10
   3   1  -9 1405.82 169.904   9
   3   1  -8 1282.58 130.768  10
   3   1  -8 1195.71 164.860   9
   3   1  -7 702.032 90.8563   1
   3   1  -7 1029.13 125.422  10
  -3   1   7 855.079 75.0359   3
   3   1  -7 1148.04 145.588   9
   3   1  -6 66.4323 95.2966   1
   3   1  -6 18.6243 115.121  10
  -3   1   6-17.9565 77.3087   3
   3   1  -6 94.0558 132.503   9
   3   1  -5 5466.85 242.763   1
   3   1  -5 5722.94 243.642  10
   3   1  -5 4940.47 244.296   9
  -3   1   5 5228.85 225.455   3
   3   1  -4 11814.1 482.010   1
  -3   1   4 12177.5 471.668   3
   3   1  -3 2546.05 164.740   1
   3   1  -3 2626.43 143.521   4
  -3   1   3 2590.11 150.000   3
  -3   1   2 745.585 110.691   3
   3   1  -2 847.384 84.3052   9
  -3   1   1 117.520 106.316   3
   3   1  -1 35.6578 97.4603   4
   3   1  -1 150.591 122.531   1
   3   1   0 63.3368 103.044   4
   3   1   0 138.785 118.573   1
  -3   1  -1-258.754 110.925   3
   3   1   1 90.4125 98.4659   4
   3   1   1 93.2199 125.037   1
   3   1   2 57.7676 115.221   1
  -3   1  -2 174.001 99.8528   3
   3   1   3 400.844 112.397   1
  -3   1  -3 220.918 109.212   7
  -3   1  -3 359.327 88.7506   3
  -3   1  -4 964.063 122.661   7
  -3   1  -4 1057.77 123.094  10
   3   1   4 695.213 103.679   1
  -3   1  -4 794.161 81.3545   3
   3   1   5 1652.08 107.579   1
  -3   1  -5 1537.19 90.4439   3
  -3   1  -6 3561.59 189.757   8
  -3   1  -6 3479.53 191.553  10
  -3   1  -7 4358.19 221.025   8
  -3   1  -7 4403.86 221.395  10
  -3   1  -8 2417.73 163.483   8
  -3   1  -8 2435.71 164.921  10
  -3   1  -9 2348.46 153.980   8
  -3   1  -9 2214.41 155.457  10
  -3   1  -9 2033.57 117.142  12
  -3   1  -9 2255.54 117.602  16
  -3   1 -10 959.526 86.5172  19
  -3   1 -10 968.699 131.639  10
  -3   1 -10 838.291 119.277   8
  -3   1 -10 1032.90 98.8868  16
  -3   1 -10 952.920 87.1184  26
  -3   1 -10 1284.95 113.953  40
  -3   1 -10 940.003 105.372  28
  -3   1 -10 851.466 93.2595  12
  -3   1 -11 1343.49 106.896  26
  -3   1 -11 1514.96 112.603  12
  -3   1 -11 1519.00 127.529  28
  -3   1 -11 1406.32 106.395  29
  -3   1 -11 1472.58 112.697  16
  -3   1 -11 1433.91 102.379  19
  -3   1 -11 1392.26 114.286  23
  -3   1 -12 402.483 87.8310  29
  -3   1 -12 203.609 109.219  28
  -3   1 -12 245.143 92.9902  12
  -3   1 -12 236.063 99.8047  23
  -3   1 -12 505.019 90.8778  24
  -3   1 -12 373.012 108.747  31
  -3   1 -12 435.194 97.6401  16
  -3   1 -12 296.908 82.5653  26
  -3   1 -12 314.505 86.4510  19
  -3   1 -13 186.705 87.4568  29
  -3   1 -13 403.008 99.1160  16
  -3   1 -13 335.106 108.868  31
  -3   1 -13 286.688 87.3025  24
  -3   1 -13 397.799 109.973  23
  -3   1 -13 302.006 98.1522  12
  -3   1 -13 388.354 87.6892  19
  -3   1 -13 116.562 79.8430  26
  -3   1 -14 453.566 106.647  23
  -3   1 -14 359.219 115.168  31
  -3   1 -14 362.585 101.962  16
  -3   1 -14 399.340 84.6507  19
  -3   1 -14 302.767 80.8085  24
  -3   1 -14 372.779 96.8287  12
  -3   1 -14 448.635 86.1386  29
  -3   1 -15 153.636 68.2360  24
  -3   1 -15 287.994 91.9354  16
  -3   1 -15 336.413 104.506  31
  -3   1 -15 394.659 103.296  23
  -3   1 -16 891.809 90.0041  16
  -3   1 -16 910.940 101.596  31
  -3   1 -16 859.956 97.9506  23
  -3   1 -17 197.554 62.2224  16
  -3   1 -17 126.852 77.7552  31
  -3   1 -17 78.5356 71.6903  23
  -3   1 -17 70.7509 90.0970  35
  -3   1 -18 394.192 59.4397  31
  -3   1 -18 432.735 57.5442  23
  -3   1 -18 498.463 74.7588  35
   3   3 -20 148.216 61.3314  21
   3   3 -20 100.126 62.8530  35
   3   3 -19 465.158 79.4050  16
   3   3 -19 454.439 87.5254  35
   3   3 -19 548.113 84.5897  21
   3   3 -18 148.151 102.809  21
   3   3 -18 171.462 77.0455  31
   3   3 -18 95.0786 89.1461  16
   3   3 -18 139.816 89.2002  30
   3   3 -18 70.4624 98.4705  35
   3   3 -17 627.983 116.670  35
   3   3 -17 697.463 97.9710  31
   3   3 -17 658.897 117.440  12
   3   3 -17 675.890 111.448  16
   3   3 -17 546.257 70.7312  23
   3   3 -17 592.303 118.618  21
   3   3 -17 475.424 104.693  30
   3   3 -17 826.933 117.942  29
   3   3 -16 347.846 112.928  30
   3   3 -16 342.700 111.690  29
   3   3 -16 147.840 117.887  12
   3   3 -16 252.558 109.752  16
   3   3 -16 153.100 120.133  35
   3   3 -16 86.7555 77.6487  24
   3   3 -16 130.730 106.035  14
   3   3 -16 258.430 76.4096  23
   3   3 -16 150.523 99.3606  31
   3   3 -15 1536.25 109.205  23
   3   3 -15 1895.58 139.892  29
   3   3 -15 2040.78 142.158  30
   3   3 -15 1637.45 127.479  31
   3   3 -15 1743.17 115.577  24
   3   3 -15 1693.51 137.646  16
   3   3 -15 1877.63 139.500  12
   3   3 -15 2037.87 141.214  14
   3   3 -15 1643.40 134.007  13
   3   3 -14 159.940 116.742  12
   3   3 -14 80.4376 119.201  16
   3   3 -14 175.678 103.983  31
   3   3 -14 206.418 101.807  32
   3   3 -14-6.89285 99.2368  14
   3   3 -14 62.7930 103.502  13
   3   3 -14 143.913 78.5121  23
   3   3 -14-31.3499 85.0434  24
   3   3 -14-24.2556 105.883  28
   3   3 -14-2.48759 106.830  29
   3   3 -14 98.6421 102.081  30
   3   3 -13 179.703 83.4741  24
   3   3 -13 81.9163 74.0042  39
   3   3 -13 307.649 74.4286  23
   3   3 -13 295.810 144.096  10
   3   3 -13 136.315 106.016  17
   3   3 -13 242.600 114.830  16
   3   3 -13 215.080 109.434  12
   3   3 -13 303.545 97.3722  30
   3   3 -13 88.4653 94.3096  28
   3   3 -13 349.569 110.478  29
   3   3 -13 141.786 81.1491  33
   3   3 -13 236.292 96.9444  32
   3   3 -13 163.651 90.6536  31
   3   3 -13 160.362 97.2707  13
   3   3 -13 236.728 93.9649  14
   3   3 -12 1824.41 111.091  39
   3   3 -12 2020.27 181.993  10
   3   3 -12 1994.13 134.761  29
   3   3 -12 2051.19 130.684  28
   3   3 -12 2110.84 134.404  17
   3   3 -12 1811.44 200.427   9
   3   3 -12 1799.46 125.676  14
   3   3 -12 1893.91 114.296  24
   3   3 -12 2001.96 114.574  33
   3   3 -12 2062.77 126.250  16
   3   3 -12 1967.03 123.474  31
   3   3 -12 1778.21 121.960  32
   3   3 -12 1816.84 127.198  30
   3   3 -12 2267.36 130.443  13
   3   3 -11 620.637 100.507  16
   3   3 -11 584.614 92.2906  13
   3   3 -11 519.571 144.917  10
   3   3 -11 546.318 90.3939  29
   3   3 -11 466.973 173.477   9
   3   3 -11 514.741 96.3114  17
   3   3 -10 2486.03 132.576  17
   3   3 -10 2377.53 184.558  10
   3   3 -10 2249.44 121.647  16
   3   3 -10 2289.84 203.204   9
   3   3  -9 532.517 145.127  10
   3   3  -9 284.031 159.133   9
   3   3  -8 1213.41 154.881  10
   3   3  -8 1198.01 167.299   9
  -3   3   8 920.509 94.7445   4
   3   3  -7 4816.77 216.291   4
   3   3  -7 5036.64 252.172  10
   3   3  -6 13693.6 556.931   4
  -3   3   6 14706.0 559.283   3
   3   3  -5 16111.1 641.618   4
  -3   3   5 17416.3 644.202   3
   3   3  -5 15915.1 657.828   1
   3   3  -5 16035.1 647.152   9
   3   3  -4 6943.73 307.131   4
   3   3  -4 6917.64 327.214   1
  -3   3   4 7061.77 310.747   3
   3   3  -4 7265.93 313.469  10
   3   3  -4 7379.31 305.518   9
   3   3  -3 1636.71 142.989   4
   3   3  -3 1470.57 183.369   1
   3   3  -3 1585.33 142.507  10
   3   3  -3 1397.47 118.261   9
  -3   3   3 1621.23 149.114   3
   3   3  -2 969.214 123.702  10
   3   3  -2 1019.24 93.3924   9
  -3   3   2 1159.25 156.757   3
   3   3  -1 395.718 185.580   1
   3   3  -1 496.102 101.763  10
   3   3  -1 439.979 64.6315   9
  -3   3   1 597.947 145.554   3
   3   3  -1 322.591 138.378   4
   3   3   0 99.8761 128.025   4
   3   3   0-19.2019 169.803   1
   3   3   0-42.9147 34.2920   9
   3   3   1 68.7880 129.222   4
   3   3   1 74.9503 165.463   1
  -3   3  -1 79.7031 124.502   3
   3   3   2 489.399 121.006   4
   3   3   2 334.893 155.092   1
  -3   3  -2 365.110 118.842   3
   3   3   3 498.023 115.471   4
  -3   3  -3 400.270 103.389   3
   3   3   3 418.647 145.652   1
  -3   3  -3 252.369 114.398   7
  -3   3  -4 425.362 100.466   3
  -3   3  -4 536.154 139.732  10
   3   3   4 511.705 101.991   4
  -3   3  -4 390.794 118.160   7
  -3   3  -5 1001.68 150.853  10
  -3   3  -5 999.554 127.735   7
   3   3   5 1062.70 100.507   4
  -3   3  -6 648.185 146.109  10
  -3   3  -6 812.857 122.681   7
  -3   3  -6 869.515 83.0776   4
  -3   3  -7 889.046 152.832  10
  -3   3  -7 762.006 99.0857   8
  -3   3  -8 2469.22 141.241  13
  -3   3  -8 2521.32 145.300   8
  -3   3  -8 2778.30 193.837  10
  -3   3  -8 2716.52 139.278  18
  -3   3  -9 2369.80 140.179  31
  -3   3  -9 2587.23 145.188  13
  -3   3  -9 2444.09 132.719  12
  -3   3  -9 2300.31 136.807  26
  -3   3  -9 2541.26 188.154  10
  -3   3  -9 2410.42 124.201  16
  -3   3  -9 2387.04 129.587  23
  -3   3  -9 2361.52 138.160  18
  -3   3 -10 3089.56 159.390  23
  -3   3 -10 2814.05 142.723  41
  -3   3 -10 3100.63 201.506  10
  -3   3 -10 3102.20 149.327  16
  -3   3 -10 2984.69 158.572  18
  -3   3 -10 2933.01 151.305  12
  -3   3 -10 2824.65 156.895  28
  -3   3 -10 2844.67 145.223  29
  -3   3 -10 3126.83 156.414  26
  -3   3 -10 2906.13 147.219  30
  -3   3 -10 2780.31 155.890  31
  -3   3 -10 2902.09 158.420  13
  -3   3 -11 814.861 103.915  26
  -3   3 -11 965.256 99.8041  12
  -3   3 -11 866.930 102.577  24
  -3   3 -11 993.764 110.454  23
  -3   3 -11 800.446 94.6173  16
  -3   3 -11 815.776 115.854  28
  -3   3 -11 808.014 93.4028  29
  -3   3 -11 714.629 92.2524  30
  -3   3 -11 1023.53 152.947  10
  -3   3 -12 1142.17 111.237  23
  -3   3 -12 1167.83 113.372  26
  -3   3 -12 1075.08 110.088  12
  -3   3 -12 1067.88 102.478  29
  -3   3 -12 1180.07 106.994  16
  -3   3 -12 749.329 99.2133  30
  -3   3 -12 1222.27 114.385  24
  -3   3 -13 982.858 96.5585  29
  -3   3 -13 653.311 97.9308  16
  -3   3 -13 876.301 106.416  26
  -3   3 -13 740.558 106.956  24
  -3   3 -13 818.044 117.020  23
  -3   3 -13 871.136 106.686  12
  -3   3 -14 191.757 96.3033  12
  -3   3 -14 317.528 92.3410  24
  -3   3 -14 171.012 101.726  23
  -3   3 -14 116.509 87.4273  16
  -3   3 -15 583.490 94.3024  12
  -3   3 -15 602.641 85.9623  24
  -3   3 -15 713.729 110.887  31
  -3   3 -15 491.377 103.798  23
  -3   3 -15 679.636 85.7219  16
  -3   3 -16 954.961 79.3109  24
  -3   3 -16 1004.71 95.8963  23
  -3   3 -16 979.185 115.364  35
  -3   3 -16 1102.61 108.389  31
  -3   3 -17 1094.84 97.5794  35
  -3   3 -17 831.057 91.3956  31
  -3   3 -18-6.41727 62.5466  35
  -3   3 -18 177.901 54.5092  31
   3   5 -19 257.805 69.6237  21
   3   5 -19 283.046 77.7084  35
   3   5 -18 651.263 95.8700  12
   3   5 -18 470.911 81.4576  31
   3   5 -18 608.109 89.5139  21
   3   5 -18 683.801 99.0350  35
   3   5 -17 74.9543 110.796  35
   3   5 -17 28.0006 103.259  28
   3   5 -17 191.960 107.094  12
   3   5 -17 236.257 91.0042  31
   3   5 -17 128.842 102.405  30
   3   5 -17 201.451 74.2838  24
   3   5 -17 255.301 93.8297  16
   3   5 -17 277.107 101.810  21
   3   5 -16 992.781 83.7494  39
   3   5 -16 997.960 118.677  21
   3   5 -16 955.066 124.927  35
   3   5 -16 1006.96 116.703  13
   3   5 -16 1026.21 125.996  12
   3   5 -16 933.853 114.354  16
   3   5 -16 907.616 111.938  31
   3   5 -16 892.734 117.474  28
   3   5 -16 1051.04 120.544  30
   3   5 -16 1138.64 98.9658  24
   3   5 -15-31.8781 91.0334  24
   3   5 -15 86.3130 119.039  12
   3   5 -15 147.031 105.931  31
   3   5 -15-115.098 125.196  35
   3   5 -15 97.5308 112.503  30
   3   5 -15 163.575 118.233  29
   3   5 -15 168.469 107.973  28
   3   5 -15 138.381 113.907  16
   3   5 -15 87.9393 116.027  17
   3   5 -15 15.2001 84.6796  39
   3   5 -15-2.23554 111.776  13
   3   5 -14 434.681 107.248  31
   3   5 -14 334.365 116.885  16
   3   5 -14 367.617 117.535  17
   3   5 -14 236.589 127.963  35
   3   5 -14 160.739 114.532  30
   3   5 -14 308.643 120.376  29
   3   5 -14 290.065 104.411  28
   3   5 -14 308.276 95.7549  24
   3   5 -14 353.331 91.6816  39
   3   5 -14 230.371 110.575  13
   3   5 -14 238.966 107.324  14
   3   5 -14 237.970 156.196  10
   3   5 -13 105.738 163.160  10
   3   5 -13-134.852 86.5558  39
   3   5 -13 97.8507 109.973  17
   3   5 -13-39.8402 100.882  31
   3   5 -13-99.2380 91.1101  32
   3   5 -13 58.1987 83.3456  33
   3   5 -13-118.856 109.349  35
   3   5 -13 77.6523 101.664  28
   3   5 -13-138.406 109.886  30
   3   5 -13-141.139 118.001  29
   3   5 -13-4.20053 92.9819  24
   3   5 -13 33.9451 76.9379  23
   3   5 -13 2.23015 107.205  13
   3   5 -13 133.909 109.719  14
   3   5 -13 13.3218 110.684  16
   3   5 -12 291.935 99.0026  17
   3   5 -12 260.881 78.8761  32
   3   5 -12 400.034 108.078  31
   3   5 -12 319.003 101.374  30
   3   5 -12 400.953 105.593  29
   3   5 -12 280.883 98.3522  28
   3   5 -12 252.592 107.746  13
   3   5 -12 263.965 100.805  14
   3   5 -12 446.210 98.5058  24
   3   5 -12 306.022 76.5365  23
   3   5 -12 252.947 102.742  35
   3   5 -12 327.862 84.5924  33
   3   5 -12 303.869 164.225  10
   3   5 -12 193.747 106.909  16
   3   5 -11 1566.63 120.179  14
   3   5 -11 1317.73 180.465  10
   3   5 -11 1414.37 122.605  30
   3   5 -11 1175.73 96.9485  32
   3   5 -11 1510.88 114.944  31
   3   5 -11 1437.22 108.119  17
   3   5 -11 1516.69 111.118  16
   3   5 -11 1382.61 110.448  13
   3   5 -11 1530.93 104.943  33
   3   5 -11 1462.51 127.209  35
   3   5 -11 1520.12 125.061  29
   3   5 -11 1541.24 112.227  28
   3   5 -11 1441.36 114.802  41
   3   5 -11 1454.26 109.591  24
   3   5 -10 170.388 79.5095  17
   3   5 -10 31.6071 79.5379  29
   3   5 -10 28.6534 90.2938  30
   3   5 -10 120.897 88.7009  12
   3   5 -10 194.040 82.2179  16
   3   5 -10 217.820 157.793  10
   3   5 -10 153.219 82.8392  14
   3   5 -10 114.336 89.5189  13
   3   5 -10 79.3123 85.6361  26
   3   5  -9 535.263 159.380  10
   3   5  -9 645.595 89.3990  12
   3   5  -9 591.940 77.7449  14
   3   5  -9 533.412 87.4847   4
   3   5  -9 626.118 91.1084  17
   3   5  -9 601.574 91.7452  16
  -3   5   8 904.964 120.321   4
   3   5  -8 918.002 159.309   9
   3   5  -8 882.318 109.391   4
   3   5  -7 10273.6 428.328   9
   3   5  -7 9818.15 411.348   4
  -3   5   7 9635.22 417.973   4
   3   5  -6 7904.86 350.598  10
   3   5  -6 7507.60 342.336   9
   3   5  -6 7751.42 334.392   4
  -3   5   6 7393.28 342.304   4
   3   5  -5 1564.52 162.912  10
  -3   5   5 1537.61 85.6852  10
   3   5  -5 1600.67 148.689   9
   3   5  -5 1681.99 164.703   4
   3   5  -4 1057.69 123.927   9
   3   5  -4 1121.10 148.710  10
   3   5  -4 833.358 149.914   4
   3   5  -3 1592.12 124.503   9
   3   5  -3 1809.72 151.535  10
  -3   5   3 1835.05 168.716   3
   3   5  -3 1499.45 169.875   4
   3   5  -2 3374.19 181.168  10
  -3   5   2 3175.07 206.799   3
   3   5  -1 2123.93 140.758  10
   3   5  -1 1835.37 178.242   4
  -3   5   1 2105.78 181.783   3
  -3   5   0 852.879 129.383  10
   3   5   0 905.639 109.870  10
   3   5   0 874.029 163.001   4
  -3   5  -1 913.049 145.312  10
  -3   5  -1 700.787 158.441   3
   3   5   1 966.497 153.148   4
  -3   5  -2 1849.87 173.325  10
   3   5   2 2141.40 175.769   4
  -3   5  -3 5088.95 260.769  10
   3   5   3 4927.24 253.202   4
  -3   5  -4 3284.44 211.317  10
  -3   5  -4 2841.50 185.606   4
   3   5   4 3038.85 188.054   4
  -3   5  -4 3238.13 178.029   7
  -3   5  -5 1238.51 130.748   7
  -3   5  -5 1391.48 138.023   4
   3   5   5 1243.43 132.180   4
   3   5   6 394.455 102.125   4
  -3   5  -6 213.524 107.608   7
  -3   5  -6 208.039 104.788   4
  -3   5  -6 308.959 161.164  10
  -3   5  -7 142.995 160.356  10
  -3   5  -7 179.303 100.073   7
  -3   5  -7 227.815 79.9865  13
  -3   5  -7 87.2767 71.8800  12
  -3   5  -8 284.600 93.9537  31
  -3   5  -8 476.028 92.1054  23
  -3   5  -8 244.947 76.3087  12
  -3   5  -8 337.235 92.0440  18
  -3   5  -8 123.530 160.374  10
  -3   5  -8 198.939 87.6082  13
  -3   5  -9 353.925 76.3737  16
  -3   5  -9 183.795 106.119  13
  -3   5  -9 311.442 99.9774  26
  -3   5  -9 356.140 89.6662  23
  -3   5  -9 317.320 90.6038  12
  -3   5  -9 333.438 92.1379  18
  -3   5  -9 411.312 170.606  10
  -3   5  -9 362.124 85.8236  31
  -3   5  -9 654.460 97.0580  30
  -3   5 -10-148.291 161.967  10
  -3   5 -10-55.3971 94.8869  12
  -3   5 -10-26.3539 77.9048  16
  -3   5 -10-103.133 112.750  13
  -3   5 -10 163.071 104.802  26
  -3   5 -10 39.2920 93.1799  23
  -3   5 -10 2.13903 94.6733  24
  -3   5 -10 82.9324 99.6213  18
  -3   5 -10 79.8202 86.7278  41
  -3   5 -10 102.370 108.219  31
  -3   5 -11 310.427 166.642  10
  -3   5 -11 261.682 96.6774  12
  -3   5 -11 405.029 105.920  24
  -3   5 -11 556.561 113.334  23
  -3   5 -11 376.563 104.016  18
  -3   5 -11 480.126 86.3505  16
  -3   5 -11 547.023 101.901  26
  -3   5 -11 319.757 111.043  31
  -3   5 -11 343.300 95.1798  41
  -3   5 -11 463.184 118.894  13
  -3   5 -12-93.8292 153.931  10
  -3   5 -12 107.195 89.3211  41
  -3   5 -12 53.1490 116.343  35
  -3   5 -12 103.968 104.275  24
  -3   5 -12 43.8680 104.245  12
  -3   5 -12 30.5793 113.456  31
  -3   5 -12 274.397 110.985  26
  -3   5 -12 62.1854 108.383  23
  -3   5 -12 19.0258 85.2549  16
  -3   5 -13 39.6063 78.3201  41
  -3   5 -13 113.136 111.095  31
  -3   5 -13-43.5278 104.257  24
  -3   5 -13-149.077 99.3222  12
  -3   5 -13 87.4181 118.470  35
  -3   5 -13 248.496 109.369  26
  -3   5 -13-75.5224 107.626  23
  -3   5 -13-71.5956 78.5632  16
  -3   5 -14 417.302 118.993  31
  -3   5 -14 442.634 103.498  23
  -3   5 -14 402.097 100.460  24
  -3   5 -14 228.165 94.8740  12
  -3   5 -14 166.338 117.955  35
  -3   5 -15 136.758 85.0453  24
  -3   5 -15 146.343 86.3115  12
  -3   5 -15 72.3453 106.997  35
  -3   5 -16 503.807 70.5326  24
  -3   5 -16 439.659 74.7461  12
  -3   5 -16 442.053 98.2640  35
  -3   5 -17 434.734 80.3970  35
   3   7 -18 68.3542 62.7388  21
   3   7 -18 27.4804 71.8750  12
   3   7 -18-4.36687 52.8183  24
   3   7 -17 37.4930 73.1406  24
   3   7 -17 180.686 76.6063  21
   3   7 -17 142.862 92.4279  12
   3   7 -17 181.123 97.1979  35
   3   7 -16 374.723 83.7810  39
   3   7 -16 583.106 94.4645  21
   3   7 -16 486.783 106.663  13
   3   7 -16 367.320 117.556  35
   3   7 -16 543.628 90.3981  24
   3   7 -16 463.982 100.931  31
   3   7 -15 25.4891 109.498  31
   3   7 -15 62.3613 92.4239  39
   3   7 -15 129.526 96.8790  21
   3   7 -15 75.5568 124.125  35
   3   7 -15 55.1431 105.772  17
   3   7 -15-20.0675 98.7373  24
   3   7 -14 90.8222 115.935  30
   3   7 -14 68.5176 111.733  31
   3   7 -14 162.536 112.255  17
   3   7 -14 101.932 129.719  35
   3   7 -14 178.916 76.7582  33
   3   7 -14 53.7602 107.697  14
   3   7 -14 86.5198 168.852  10
   3   7 -14 24.7085 98.1283  21
   3   7 -14 75.1907 94.4233  28
   3   7 -14 6.58023 103.979  24
   3   7 -14-62.8363 97.7128  39
   3   7 -13 216.415 110.648  24
   3   7 -13 177.840 108.059  17
   3   7 -13 315.162 102.224  39
   3   7 -13 77.7066 81.4578  33
   3   7 -13 306.510 132.460  35
   3   7 -13 345.589 109.316  14
   3   7 -13 155.869 176.652  10
   3   7 -13 166.940 98.3345  21
   3   7 -13 237.271 93.2228  28
   3   7 -13 257.471 119.317  31
   3   7 -13 44.1252 115.238  30
   3   7 -12 571.530 114.750  12
   3   7 -12 398.328 119.239  30
   3   7 -12 397.009 92.1820  28
   3   7 -12 319.311 87.6478  33
   3   7 -12 383.517 128.463  35
   3   7 -12 340.994 110.099  24
   3   7 -12 474.955 105.169  17
   3   7 -12 503.967 181.303  10
   3   7 -12 438.403 111.842  14
   3   7 -12 692.940 122.275  31
   3   7 -11 784.907 105.392  31
   3   7 -11 293.542 187.048  10
   3   7 -11 403.162 100.444  13
   3   7 -11 417.479 94.2800  14
   3   7 -11 360.333 107.990  30
   3   7 -11 566.792 86.2400  28
   3   7 -11 208.955 93.6428  17
   3   7 -11 513.538 113.427  41
   3   7 -11 284.124 99.5993  24
   3   7 -11 465.416 121.784  35
   3   7 -11 333.553 89.5162  33
   3   7 -11 446.144 107.292  12
   3   7 -10 28.7601 88.9194  17
   3   7 -10 44.1915 75.7437  28
   3   7 -10 39.9092 93.9472  41
   3   7 -10 121.778 94.0867  12
   3   7 -10 44.4652 96.3468  35
   3   7 -10 64.2922 81.5791  33
   3   7 -10 138.279 97.4438  13
   3   7 -10 69.6236 95.1174  14
   3   7  -9 854.683 88.9580  33
   3   7  -9 736.273 97.3143  35
   3   7  -9 730.531 86.2792  14
   3   7  -9 563.562 98.3147  13
   3   7  -9 732.311 96.4156  12
   3   7  -9 892.676 115.054   4
   3   7  -9 762.780 90.9305  17
   3   7  -9 853.332 109.887  30
   3   7  -8 1291.38 104.495  13
  -3   7   8 1216.16 159.818   4
   3   7  -8 1226.78 101.827  12
   3   7  -8 1074.59 92.3256  17
   3   7  -8 1324.73 93.6552  14
   3   7  -8 1201.50 146.792   4
   3   7  -8 1166.70 191.338  10
   3   7  -7 392.092 140.159   4
   3   7  -7 581.176 85.9207  13
   3   7  -7 474.933 70.7162  12
  -3   7   7 564.257 153.335   4
   3   7  -7 392.544 174.486  10
  -3   7   6 428.882 162.057   4
   3   7  -6 451.431 153.369   4
   3   7  -6 744.049 168.413  10
  -3   7   5 2397.03 209.499   4
   3   7  -5 2646.42 195.175  10
   3   7  -5 2372.91 194.045   4
   3   7  -4 5325.34 267.036  10
   3   7  -4 5042.17 280.344   4
  -3   7   4 5203.26 283.376   4
   3   7  -3 3869.83 213.737  10
  -3   7   3 3407.82 175.941  10
  -3   7   3 3999.69 248.644   4
   3   7  -3 4202.51 244.780   4
   3   7  -2 2574.15 180.082  10
  -3   7   2 2817.57 160.703  10
  -3   7   2 2842.73 221.757   4
   3   7  -1 4088.76 205.467  10
  -3   7   1 3601.75 203.053  10
   3   7  -1 3953.65 249.195   4
  -3   7   1 3835.23 259.727   4
   3   7   0 9338.33 388.409  10
  -3   7   0 9190.00 402.061  10
   3   7   0 10315.3 431.824   4
  -3   7  -1 5335.13 264.564  10
  -3   7  -1 5098.74 292.387   4
   3   7   1 5443.62 287.359   4
  -3   7  -2 5497.65 272.388  10
   3   7   2 4982.67 274.790   4
  -3   7  -2 4958.03 282.253   4
  -3   7  -3 4677.97 267.728  10
  -3   7  -3 4925.99 274.161   4
   3   7   3 5190.10 270.700   4
  -3   7  -4 589.835 170.941  10
   3   7   4 449.035 155.020   4
  -3   7  -4 436.358 122.072   7
  -3   7  -4 627.948 158.097   4
  -3   7  -5 518.407 171.915  10
  -3   7  -5 647.412 150.151   4
   3   7   5 420.159 146.325   4
  -3   7  -5 536.405 112.599   7
  -3   7  -6-64.1689 125.877   4
  -3   7  -6-5.77973 170.370  10
  -3   7  -6-16.3865 80.9878  13
  -3   7  -6 23.1797 77.3360  12
  -3   7  -6 151.579 86.8694  24
  -3   7  -6 142.747 97.3874   7
   3   7   6 44.9962 127.488   4
  -3   7  -7 36.9852 96.9495  24
  -3   7  -7 80.5774 88.8488  35
  -3   7  -7 140.456 88.0170   7
  -3   7  -7 47.0934 96.7546  26
  -3   7  -7 240.137 98.2162  31
  -3   7  -7 70.0692 87.8723  12
  -3   7  -7 233.013 91.6918  13
  -3   7  -8 54.5429 92.3248  12
  -3   7  -8 41.7727 104.295  35
  -3   7  -8-91.6396 100.714  13
  -3   7  -8 29.7682 90.0190  26
  -3   7  -8-120.932 106.620  31
  -3   7  -8-241.081 182.408  10
  -3   7  -8 4.20278 95.7684  24
  -3   7  -9 1437.85 204.502  10
  -3   7  -9 1239.81 114.925  31
  -3   7  -9 1267.12 116.420  18
  -3   7  -9 1556.37 127.748  26
  -3   7  -9 1361.42 124.033  35
  -3   7  -9 1254.31 123.309  13
  -3   7  -9 1278.06 122.536  24
  -3   7  -9 1007.03 112.295  12
  -3   7  -9 1250.40 124.539  41
  -3   7 -10 388.177 189.821  10
  -3   7 -10 634.628 114.019  24
  -3   7 -10 464.673 113.922  26
  -3   7 -10 420.108 110.552  31
  -3   7 -10 378.750 114.085  13
  -3   7 -10 497.313 106.881  18
  -3   7 -10 342.066 124.883  35
  -3   7 -10 604.953 103.571  12
  -3   7 -10 601.099 111.446  41
  -3   7 -11 360.274 121.104  31
  -3   7 -11 157.747 119.571  13
  -3   7 -11 231.082 124.021  35
  -3   7 -11 324.166 108.490  12
  -3   7 -11 264.595 112.048  41
  -3   7 -11 386.594 171.559  10
  -3   7 -11 300.675 100.801  18
  -3   7 -12 308.689 99.0688  41
  -3   7 -12 197.914 127.262  35
  -3   7 -12 234.882 119.972  31
  -3   7 -12 216.937 104.280  12
  -3   7 -12 115.137 97.6836  18
  -3   7 -13 383.559 125.361  35
  -3   7 -13 264.678 97.6757  12
  -3   7 -13 309.762 92.9269  41
  -3   7 -13 382.282 106.395  26
  -3   7 -13 149.960 111.513  31
  -3   7 -13 284.903 110.261  24
  -3   7 -14 429.894 93.3597  12
  -3   7 -14 416.368 96.1111  24
  -3   7 -14 391.840 107.527  31
  -3   7 -14 375.725 111.518  35
  -3   7 -15 52.1260 75.1752  12
  -3   7 -15 182.484 100.578  35
  -3   7 -15 66.8165 90.3407  31
  -3   7 -15 195.682 81.5869  24
  -3   7 -16 334.804 77.0144  31
  -3   7 -16 352.694 64.3794  24
  -3   7 -16 424.974 60.1251  12
  -3   7 -16 362.724 57.6455  21
   3   9 -18 102.965 37.1630  24
   3   9 -17 935.002 75.5640  24
   3   9 -16 174.862 76.5128  39
   3   9 -16 41.6499 77.4708  24
   3   9 -15 773.546 98.5112  39
   3   9 -15 645.091 98.1711  24
   3   9 -15 730.226 109.922  13
   3   9 -14 245.636 92.9250  17
   3   9 -14 126.794 107.367  12
   3   9 -14 102.956 113.938  13
   3   9 -14 168.127 101.200  39
   3   9 -14 251.010 101.544  24
   3   9 -14 65.0417 69.7030  21
   3   9 -13 1296.19 120.888  39
   3   9 -13 977.818 118.655  12
   3   9 -13 964.860 90.1780  21
   3   9 -13 944.881 126.298  13
   3   9 -13 1056.97 93.4341  33
   3   9 -13 1053.59 108.688  17
   3   9 -12 1630.19 118.269  33
   3   9 -12 1836.26 139.630  13
   3   9 -12 1805.60 136.394  39
   3   9 -12 2008.31 136.148  12
   3   9 -12 1496.92 194.579  10
   3   9 -12 1701.75 122.625  17
   3   9 -12 1638.12 108.067  21
   3   9 -11 1254.70 111.844  33
   3   9 -11 1292.23 120.856  14
   3   9 -11 1530.58 131.854  13
   3   9 -11 1318.10 102.971  25
   3   9 -11 1398.22 132.905  24
   3   9 -11 1688.53 123.527  12
   3   9 -11 1500.55 135.077  31
   3   9 -11 1312.35 97.9544  21
   3   9 -11 1421.87 114.994  17
   3   9 -10 1669.60 132.280  13
   3   9 -10 1415.61 116.623  33
   3   9 -10 1533.21 122.776  12
   3   9 -10 1503.36 212.074  10
   3   9 -10 1351.74 106.209  25
   3   9 -10 1560.98 134.715  24
   3   9 -10 1394.18 114.180  17
   3   9 -10 1392.56 116.879  14
   3   9 -10 1302.15 126.414  31
   3   9  -9 1104.61 105.267  33
   3   9  -9 1263.67 205.317  10
   3   9  -9 958.223 97.7942  14
   3   9  -9 1132.73 119.504  13
   3   9  -9 1085.52 120.521  41
   3   9  -9 844.203 104.352  12
   3   9  -9 1004.50 101.173  17
   3   9  -9 1138.77 105.463  25
   3   9  -9 1037.19 116.970  24
   3   9  -8 722.121 88.3648  17
   3   9  -8 813.559 96.5315  33
   3   9  -8 785.157 190.499  10
   3   9  -8 709.250 93.3295  12
   3   9  -8 642.066 112.469  41
   3   9  -8 684.002 85.0594  14
   3   9  -8 599.259 105.668  13
   3   9  -8 917.749 155.994   4
  -3   9   8 1104.63 172.461   4
   3   9  -8 654.986 89.0364  25
   3   9  -8 866.270 112.408  24
   3   9  -7 114.800 179.633  10
   3   9  -7 33.1293 80.9566  12
   3   9  -7 35.2360 98.5002  41
   3   9  -7-12.8339 73.9090  17
   3   9  -7 131.710 84.5854  13
  -3   9   7-92.2521 167.767   4
   3   9  -7-8.06146 98.0644  24
  -3   9   7 17.0908 74.5100   6
   3   9  -7 103.481 162.638   4
   3   9  -7 140.926 92.6652  33
  -3   9   6 808.546 93.0699   6
   3   9  -6 826.354 82.2300   6
   3   9  -6 956.764 99.5461  13
   3   9  -6 864.333 94.6297  24
   3   9  -6 1020.24 94.9468  12
   3   9  -6 1037.69 104.073  41
   3   9  -6 1045.32 183.407  10
  -3   9   6 1026.90 190.419   4
   3   9  -6 1133.87 176.923   4
   3   9  -5 5102.71 232.664  41
  -3   9   5 5740.44 316.501   4
   3   9  -5 5804.25 308.405   4
   3   9  -5 5876.09 295.320  10
   3   9  -5 5608.64 237.164  13
   3   9  -4 854.848 189.688   4
  -3   9   4 1150.27 205.773   4
   3   9  -4 1187.14 161.483  10
   3   9  -4 1094.82 95.3411  13
  -3   9   3 156.767 192.747   4
   3   9  -3 386.528 187.741   4
   3   9  -3 543.046 142.924  10
   3   9  -3 562.067 87.9912  13
  -3   9   2 205.323 98.9242  10
   3   9  -2 266.727 130.683  10
   3   9  -2 164.464 92.4489  20
  -3   9   2 104.078 192.537   4
   3   9  -1 1781.33 145.496  10
  -3   9   1 1918.04 155.068  10
   3   9  -1 1643.41 216.317   4
  -3   9   1 1751.85 219.395   4
   3   9  -1 2038.89 117.575  20
   3   9   0 2326.20 128.171  20
   3   9   0 2377.75 223.271   4
  -3   9   0 2093.51 172.041  10
   3   9   1 6080.06 251.510  20
   3   9   1 6007.79 325.059   4
  -3   9  -1 5765.78 331.414   4
  -3   9  -1 5610.59 294.675  10
  -3   9  -2 2554.59 196.094  10
  -3   9  -2 2468.68 230.230   4
   3   9   2 2645.78 137.264  20
   3   9   2 2398.24 225.862   4
  -3   9  -3 235.816 161.143  10
   3   9   3 244.348 86.6105  20
  -3   9  -3 350.948 184.557   4
   3   9   3 234.952 181.873   4
  -3   9  -4 238.439 83.6638  31
  -3   9  -4 419.389 174.638   4
  -3   9  -4 236.407 164.774  10
   3   9   4 64.0493 167.589   4
  -3   9  -4 40.4277 115.974   7
   3   9   4 232.375 85.6763  20
  -3   9  -4 209.644 79.9556  26
  -3   9  -4 276.050 78.2004  24
   3   9   4 163.953 83.6044   6
  -3   9  -4 290.101 72.2352   6
  -3   9  -5 247.178 164.948   4
  -3   9  -5 382.341 84.8459  31
  -3   9  -5 487.305 180.607  10
   3   9   5 317.362 171.397   4
  -3   9  -5 180.012 93.2325  24
  -3   9  -5 328.169 87.5747  26
   3   9   5 218.945 81.8650  20
  -3   9  -5 246.980 80.0896  13
  -3   9  -5 99.4589 70.7572   6
  -3   9  -5 299.857 107.840   7
  -3   9  -6 158.136 84.6990  26
  -3   9  -6 180.267 97.8191  24
  -3   9  -6 130.763 88.8630  31
  -3   9  -6 241.312 85.7768  13
  -3   9  -6 89.9742 169.966  10
   3   9   6 121.762 156.026   4
   3   9   6 184.411 77.2305  20
  -3   9  -6-66.6681 156.948   4
  -3   9  -6 127.403 95.2870  12
  -3   9  -7 681.271 190.293  10
  -3   9  -7 729.798 103.088  31
  -3   9  -7 599.978 97.2190  13
  -3   9  -7 723.676 108.125  26
  -3   9  -7 529.092 102.476  24
  -3   9  -7 605.170 104.566  12
  -3   9  -8 512.962 102.081  12
  -3   9  -8 461.364 113.274  31
  -3   9  -8 592.541 199.711  10
  -3   9  -8 430.369 100.745  13
  -3   9  -8 607.687 120.173  35
  -3   9  -8 503.942 103.735  24
  -3   9  -8 517.309 113.151  26
  -3   9  -9 404.643 103.508  18
  -3   9  -9 345.015 124.764  35
  -3   9  -9 707.510 110.112  12
  -3   9  -9 649.667 119.398  31
  -3   9  -9 287.185 105.582  13
  -3   9  -9 591.285 116.483  24
  -3   9  -9 789.922 119.743  26
  -3   9  -9 545.041 123.757  41
  -3   9 -10 372.807 99.9029  18
  -3   9 -10 280.345 123.356  35
  -3   9 -10 566.550 111.390  26
  -3   9 -10 346.396 108.151  12
  -3   9 -10 299.475 109.633  31
  -3   9 -10 445.847 196.373  10
  -3   9 -10 278.210 107.560  13
  -3   9 -10 347.742 115.583  24
  -3   9 -10 577.869 123.457  41
  -3   9 -11 334.570 128.317  35
  -3   9 -11 247.285 114.646  26
  -3   9 -11 360.539 104.858  12
  -3   9 -11 638.552 120.708  31
  -3   9 -11 437.662 97.8990  18
  -3   9 -11 591.625 107.123  13
  -3   9 -11 375.453 114.191  41
  -3   9 -11 635.902 117.929  24
  -3   9 -12 543.509 111.924  24
  -3   9 -12 634.458 104.849  12
  -3   9 -12 818.595 112.481  31
  -3   9 -12 557.071 91.6470  18
  -3   9 -12 602.478 109.341  41
  -3   9 -12 605.136 113.277  26
  -3   9 -13 139.799 102.963  31
  -3   9 -13 126.616 86.9301  12
  -3   9 -13 275.257 88.7911  41
  -3   9 -14 69.5209 87.2358  31
  -3   9 -14 111.149 66.6227  39
  -3   9 -14 143.174 76.2392  12
  -3   9 -15 781.048 74.5572  24
  -3   9 -15 827.197 70.6074  12
   3  11 -16 797.267 71.8424  24
   3  11 -16 855.607 68.2685  39
   3  11 -16 996.859 72.7803  12
   3  11 -15 414.021 79.7420  13
   3  11 -15 300.661 78.1959  39
   3  11 -15 340.330 76.6656  12
   3  11 -14 774.472 96.9853  13
   3  11 -14 660.531 93.4754  12
   3  11 -14 687.930 96.8278  39
   3  11 -13 745.638 102.932  12
   3  11 -13 594.484 104.822  24
   3  11 -13 673.705 104.637  13
   3  11 -13 586.225 73.0260  33
   3  11 -12 370.826 103.611  12
   3  11 -12 304.010 76.2303  17
   3  11 -12 377.184 107.586  13
   3  11 -12 418.251 84.8758  33
   3  11 -12 406.429 110.100  24
   3  11 -12 317.908 70.0320  25
   3  11 -11 506.514 106.232  12
   3  11 -11 456.777 117.144  39
   3  11 -11 448.378 82.5963  17
   3  11 -11 614.450 114.529  24
   3  11 -11 418.343 85.1605  25
   3  11 -11 478.799 110.632  13
   3  11 -11 469.381 95.8531  33
   3  11 -10 501.583 110.547  13
   3  11 -10 351.198 106.479  12
   3  11 -10 600.783 118.475  39
   3  11 -10 563.026 115.191  24
   3  11 -10 379.128 93.9647  25
   3  11 -10 195.334 188.965  10
   3  11 -10 329.005 80.7182  17
   3  11 -10 431.528 100.096  33
   3  11  -9 1049.66 193.558  10
   3  11  -9 1385.48 122.047  13
   3  11  -9 1285.32 118.303  33
   3  11  -9 1215.27 128.778  24
   3  11  -9 1522.44 121.455  25
   3  11  -9 1469.61 124.561  12
   3  11  -8 2621.66 152.419  12
   3  11  -8 2813.19 153.419  33
   3  11  -8 2582.98 155.382  13
  -3  11   8 2374.78 136.779   6
   3  11  -8 2769.40 226.735  10
   3  11  -8 2387.74 153.673  24
   3  11  -8 2575.20 155.917  25
   3  11  -8 3037.29 214.443   4
   3  11  -7 3116.20 168.324  33
   3  11  -7 3202.80 167.161  25
   3  11  -7 2901.65 164.222  24
   3  11  -7 2853.51 242.011  10
  -3  11   7 3052.28 248.320   4
   3  11  -7 2979.71 236.611   4
   3  11  -7 3243.76 161.768  12
   3  11  -7 2960.86 166.607  13
  -3  11   7 3176.01 159.831   6
   3  11  -6 267.823 94.2913  13
  -3  11   6 206.767 89.1145   6
   3  11  -6 6.32971 99.8590  24
   3  11  -6 252.566 106.620  41
   3  11  -6 98.4235 89.4149  12
  -3  11   6 212.567 197.600   4
   3  11  -6 27.3506 169.074  10
   3  11  -6 184.348 180.685   4
   3  11  -5 2663.50 136.684   6
  -3  11   5 2435.22 143.921   6
   3  11  -5 2248.54 233.721   4
   3  11  -5 2334.54 138.628  13
   3  11  -5 2315.56 133.308  12
   3  11  -5 2200.50 137.076  24
   3  11  -5 2004.88 202.963  10
  -3  11   5 1930.25 236.509   4
  -3  11   4 1501.08 120.735   6
   3  11  -4 1205.54 106.626   6
   3  11  -4 1361.11 107.653  24
   3  11  -4 1408.23 113.586  13
   3  11  -4 1357.17 172.443  10
  -3  11   4 1494.94 219.806   4
   3  11  -4 1485.78 219.351   4
  -3  11   3 3364.10 273.508   4
   3  11  -3 3457.58 263.223   4
   3  11  -3 3007.76 154.192  13
   3  11  -3 2819.17 151.271  24
   3  11  -3 2588.75 198.757  10
  -3  11   3 3203.29 158.978   6
   3  11  -3 3068.25 162.596   6
   3  11  -2 16.7957 88.9073  13
  -3  11   2 134.997 205.305   4
  -3  11   2 210.986 103.992   6
   3  11  -1 371.033 107.398  20
   3  11  -1 378.366 200.402   4
  -3  11   1-33.7427 223.731   4
   3  11  -1 156.480 103.915   6
  -3  11   1 247.322 95.3259   6
   3  11   0 122.065 98.5120  20
   3  11   0-193.865 214.904   4
  -3  11   0 125.827 131.173  10
   3  11   0 25.4587 88.9819   6
  -3  11  -1 236.827 101.360   6
   3  11   1 238.024 98.2901   6
   3  11   1 240.321 103.056  20
  -3  11  -1 243.196 212.593   4
   3  11   1 218.575 200.063   4
   3  11   1 235.614 87.0229  25
  -3  11  -1 239.772 147.681  10
  -3  11  -2 566.565 94.0731   6
   3  11   2 613.495 99.1755   6
   3  11   2 405.382 208.767   4
  -3  11  -2 440.580 196.446   4
   3  11   2 653.871 96.5754  20
  -3  11  -2 395.399 159.304  10
   3  11   2 509.741 95.0639  25
  -3  11  -3 608.514 94.2116   6
   3  11   3 675.336 101.222   6
  -3  11  -3 490.026 201.786   4
  -3  11  -3 601.976 133.966   7
   3  11   3 436.629 197.350   4
   3  11   3 697.849 97.7416  20
  -3  11  -3 500.050 167.692  10
  -3  11  -4 27.2480 97.9866  41
  -3  11  -4 118.969 186.510   4
  -3  11  -4 309.686 179.539  10
   3  11   4-150.837 192.643   4
  -3  11  -4 85.8346 85.7022   6
   3  11   4 130.060 90.9997  20
  -3  11  -4 201.803 82.3673  26
  -3  11  -4 81.1632 85.8074  24
   3  11   5 706.627 94.3191  20
   3  11   5 874.252 189.312   4
  -3  11  -5 958.410 95.0031   6
  -3  11  -5 726.034 122.009  41
  -3  11  -5 647.204 183.967  10
  -3  11  -5 958.448 98.9686  26
  -3  11  -5 869.233 107.848  12
  -3  11  -5 825.028 189.853   4
  -3  11  -5 846.863 101.705  24
   3  11   6 49.3441 79.9981  20
  -3  11  -6 169.948 90.9139  26
  -3  11  -6 188.873 109.733  12
  -3  11  -6 60.7362 117.942  41
  -3  11  -6 80.7446 76.9145   6
  -3  11  -6 159.441 99.2777  24
  -3  11  -6 90.7017 73.4243  33
  -3  11  -6 50.5098 82.2565  13
  -3  11  -6-178.823 189.095  10
  -3  11  -6 69.8881 160.695   4
  -3  11  -7 1143.93 118.897  24
  -3  11  -7 1055.22 113.444  12
  -3  11  -7 1052.19 101.554  13
  -3  11  -7 1241.25 130.757  41
  -3  11  -7 1204.75 109.380  26
  -3  11  -8 539.907 108.165  24
  -3  11  -8 510.312 109.548  12
  -3  11  -8 662.513 188.387  10
  -3  11  -8 450.421 103.272  26
  -3  11  -8 449.974 126.782  41
  -3  11  -8 469.695 92.0243  13
  -3  11  -9 615.806 93.9796  13
  -3  11  -9 434.649 104.359  12
  -3  11  -9 347.902 108.037  24
  -3  11  -9 466.501 97.8302  18
  -3  11  -9 372.671 101.525  26
  -3  11  -9 332.703 122.785  41
  -3  11 -10 348.441 101.672  12
  -3  11 -10 300.438 104.760  24
  -3  11 -10 283.790 82.9889  18
  -3  11 -10 378.554 98.9598  26
  -3  11 -10 79.2494 90.1271  13
  -3  11 -11 599.190 101.034  24
  -3  11 -11 870.918 102.119  12
  -3  11 -11 882.952 110.859  41
  -3  11 -11 736.299 84.4458  18
  -3  11 -12 697.258 92.9895  24
  -3  11 -12 666.107 91.0384  12
  -3  11 -13 111.524 73.8319  24
  -3  11 -13 191.106 70.7026  39
  -3  11 -13 183.918 70.9458  12
  -3  11 -14 29.2454 56.5195  24
  -3  11 -14 177.388 49.1684  39
  -3  11 -14 134.679 53.6765  12
   3  13 -14 77.0011 59.3466  24
   3  13 -14 86.1598 58.1654  13
   3  13 -14 45.2567 55.2070  12
   3  13 -13 497.735 75.8313  24
   3  13 -13 322.826 72.4161  13
   3  13 -13 375.928 82.7491  39
   3  13 -13 322.712 71.8893  12
   3  13 -12 384.383 86.1980  24
   3  13 -12 261.331 83.1395  13
   3  13 -12 164.846 90.5947  39
   3  13 -12 329.637 78.9118  12
   3  13 -11 248.198 87.6248  12
   3  13 -11 286.983 74.4680  33
   3  13 -11 227.289 100.943  39
   3  13 -11 347.316 90.1526  13
   3  13 -11 326.966 71.5189  25
   3  13 -11 317.975 91.5589  24
   3  13 -10 88.2798 90.0012  12
   3  13 -10-15.5687 84.6598  33
   3  13 -10 62.5896 102.890  39
   3  13 -10-21.4577 89.6821  13
   3  13 -10 29.5294 93.4220  24
   3  13 -10-68.0538 85.1885  25
   3  13  -9-38.1575 94.8130  12
   3  13  -9 39.6996 109.663  39
   3  13  -9 54.6647 93.3991  33
   3  13  -9-22.6904 94.9597  13
   3  13  -9 136.361 98.8298  24
   3  13  -9 74.1991 92.7127  25
   3  13  -8 1035.78 105.735  12
   3  13  -8 1161.37 118.766  39
  -3  13   8 963.433 95.9842   6
   3  13  -8 776.907 112.460  33
   3  13  -8 999.969 107.355  13
   3  13  -8 1108.32 111.198  25
   3  13  -8 857.727 109.552  24
   3  13  -7 2150.63 128.827  12
   3  13  -7 2076.30 137.364  39
  -3  13   7 1944.58 127.543   6
   3  13  -7 2050.22 139.012  33
   3  13  -7 1893.22 129.971  13
   3  13  -7 1929.91 129.191  24
   3  13  -7 2087.21 145.381  25
  -3  13   6 2501.80 232.245   4
   3  13  -6 2772.06 152.161  39
  -3  13   6 2814.26 152.446   6
   3  13  -6 2480.76 146.893  24
   3  13  -6 2614.24 145.405  12
   3  13  -6 2619.86 147.730  13
   3  13  -6 2690.68 158.236  33
   3  13  -5 3662.73 177.113  24
   3  13  -5 3745.27 181.372  39
  -3  13   5 3403.48 185.662   6
   3  13  -5 3675.75 179.497  13
   3  13  -5 4205.24 181.067  12
   3  13  -5 3595.78 265.235   4
  -3  13   5 3590.01 288.117   4
   3  13  -4 1202.36 107.789  12
   3  13  -4 1190.24 210.547   4
   3  13  -4 1142.06 105.370  39
  -3  13   4 1063.33 234.280   4
   3  13  -4 1321.43 108.854  13
   3  13  -4 1331.86 128.363  25
  -3  13   4 1214.06 118.875   6
   3  13  -3-100.012 199.322   4
  -3  13   3 47.1532 210.273   4
   3  13  -3 101.671 88.6676  13
   3  13  -3 172.049 106.441  25
  -3  13   3 72.5781 109.920   6
   3  13  -2 1244.07 106.462  13
   3  13  -2 1219.17 120.093  25
  -3  13   2 1263.48 120.180   6
   3  13  -1 18.5612 192.632   4
  -3  13   1-47.7585 206.710   4
   3  13  -1-22.1475 86.1474  13
  -3  13   1-37.9235 107.245   6
   3  13  -1-42.1014 105.745  25
   3  13   0 1087.68 111.105  25
   3  13   0 931.924 93.5175  13
   3  13   0 1094.44 228.546   4
   3  13   1 9.17939 190.932   4
  -3  13  -1 145.456 85.3304  41
  -3  13  -1 122.930 103.675   6
   3  13   1 132.368 95.0292  25
   3  13   1 42.0223 80.0241  13
  -3  13  -1 149.786 217.252   4
   3  13   2 1009.76 227.496   4
  -3  13  -2 828.432 116.493   6
  -3  13  -2 947.970 104.384  41
   3  13   2 918.667 99.8344  25
  -3  13  -2 974.089 218.338   4
   3  13   3 287.120 201.293   4
  -3  13  -3 23.7975 101.665   6
  -3  13  -3 357.616 200.649   4
   3  13   3 57.5289 82.9079  25
  -3  13  -3 119.154 97.8330  41
  -3  13  -4 221.997 103.368  12
  -3  13  -4 278.371 94.4417   6
  -3  13  -4 401.635 108.051  41
  -3  13  -5 242.019 109.985  41
  -3  13  -5-19.3686 103.657  12
  -3  13  -5 96.8478 83.7618  33
  -3  13  -5 127.970 78.2448  24
  -3  13  -5 244.633 85.9426   6
  -3  13  -6 366.884 111.433  41
  -3  13  -6 486.335 106.517  12
  -3  13  -6 588.458 77.2377  33
  -3  13  -6 380.367 86.1836  24
  -3  13  -6 382.263 77.2475   6
  -3  13  -7 109.499 110.260  41
  -3  13  -7 120.994 85.0186  24
  -3  13  -7 103.765 98.8345  12
  -3  13  -8 54.2721 74.4881  18
  -3  13  -8 185.061 109.642  41
  -3  13  -8 164.788 84.3007  24
  -3  13  -8 285.671 96.5781  12
  -3  13  -9 799.815 75.7740  18
  -3  13  -9 806.319 95.7534  12
  -3  13  -9 795.891 88.1622  24
  -3  13  -9 592.975 72.8625  25
  -3  13  -9 772.035 108.887  41
  -3  13 -10 374.242 77.3520  24
  -3  13 -10 294.588 83.8515  12
  -3  13 -11 179.852 64.0532  24
  -3  13 -11 134.171 69.0743  12
  -3  13 -12 162.983 52.8239  24
  -3  13 -12 226.862 55.1837  12
   3  15 -11 238.399 51.5352  12
   3  15 -11 364.116 64.3227  39
   3  15 -11 262.702 49.9220  13
   3  15 -10 124.037 54.6519  33
   3  15 -10 228.797 58.6715  25
   3  15 -10 251.754 59.8170  12
   3  15 -10 277.546 70.5106  39
   3  15 -10 174.989 57.1310  13
   3  15  -9 31.0595 68.9705  33
   3  15  -9 2.60194 70.7803  25
   3  15  -9 33.6145 64.1670  12
   3  15  -9-96.7146 74.9235  39
   3  15  -9 19.8404 62.3625  13
   3  15  -8 1466.76 100.911  33
   3  15  -8 1373.56 101.493  25
   3  15  -8 1280.17 92.3138  12
   3  15  -8 1403.84 98.6253  39
   3  15  -8 1350.90 88.8531  13
   3  15  -7 1577.02 106.298  33
   3  15  -7 1397.57 111.780  25
   3  15  -7 1359.21 95.7402  12
   3  15  -7 1349.20 99.5054  39
   3  15  -7 1141.50 88.9760  13
  -3  15   6 354.860 86.0998   6
   3  15  -6 297.841 94.3827  33
   3  15  -6 375.895 76.4824  12
   3  15  -6 200.782 77.6832  39
   3  15  -6 337.758 71.4795  13
  -3  15   5 275.840 96.4909   6
   3  15  -5 345.693 98.6201  33
   3  15  -5 326.591 103.821  25
   3  15  -5 347.581 77.7278  12
   3  15  -5 475.545 74.5430  13
   3  15  -5 416.518 74.9818  39
   3  15  -4 213.908 77.2840  12
   3  15  -4 192.220 102.964  25
  -3  15   4 339.140 100.985   6
   3  15  -4 8.35295 67.3386  13
   3  15  -3 455.395 78.4018  12
   3  15  -3 353.428 101.884  25
  -3  15   3 414.924 103.340   6
   3  15  -3 261.658 70.6583  13
   3  15  -2 76.7270 75.0352  12
  -3  15   2 18.7236 107.755   6
   3  15  -2 79.8143 96.7006  25
  -3  15   1 121.317 104.794   6
   3  15  -1 176.796 96.6319  25
   3  15   0 98.2524 92.8310  25
  -3  15  -1 367.148 104.425   6
   3  15   1 290.110 86.2361  25
  -3  15  -2 549.071 97.9883   6
   3  15   2 367.235 80.1665  25
  -3  15  -3 336.109 90.6155   6
  -3  15  -4 96.6010 74.1602  33
  -3  15  -4 111.502 89.6342  12
  -3  15  -4 154.814 78.9787   6
  -3  15  -5 409.726 65.8003  33
  -3  15  -5 305.919 87.2177  12
  -3  15  -6 587.649 85.0066  12
  -3  15  -6 568.841 84.4591  25
  -3  15  -7 187.742 73.3944  12
  -3  15  -7 190.401 66.1817  25
  -3  15  -7 35.2924 73.4064  39
  -3  15  -8 39.6434 68.6925  12
  -3  15  -8 77.6567 67.6478  39
  -3  15  -8 157.978 53.7319  25
  -3  15  -9 118.409 55.2037  12
  -3  15  -9 73.0732 59.6449  39
   3  17  -7 213.973 48.5570  33
   3  17  -7 250.873 54.0737  25
   3  17  -6 419.229 60.3533  33
   3  17  -5 12.7670 62.9139  33
   3  17  -5 95.7892 65.2099  25
   3  17  -4 1238.70 89.0581  25
  -3  17   3 123.620 48.6504  25
   3  17  -3 72.2771 69.1637  25
   3  17  -2 425.848 76.2961  33
  -3  17   2 352.558 61.3746  25
   3  17  -2 394.921 71.2861  25
   3  17  -1 166.879 73.8490  33
  -3  17   1 27.2838 65.0140  12
  -3  17   1 100.361 62.7094  25
   3  17  -1 37.9378 64.6702  25
   3  17   0 577.202 77.2076  33
  -3  17   0 369.824 67.6875  12
  -3  17   0 563.916 72.7575  25
   3  17   0 600.902 63.4681  25
   3  17   1-1.16328 67.6349  33
  -3  17  -1-29.0129 61.0421  33
  -3  17  -1 22.0797 64.4231  12
  -3  17  -1 59.7640 68.2707  25
   3  17   1 54.0448 46.5338  25
  -3  17  -2 273.444 55.8153  33
   3  17   2 442.179 64.3979  33
  -3  17  -2 330.831 72.5604  25
   3  17   3 220.405 57.2155  33
  -3  17  -3 342.273 65.3920  25
   3  17   4 222.723 47.2337  33
   4 -16  -9 4245.53 183.107  42
   4 -16  -9 4583.01 182.786  11
   4 -16  -8-2.35421 66.6038  42
   4 -16  -7 1127.50 90.7438  42
   4 -16  -7 1273.02 92.9818  11
   4 -16  -6 166.620 75.6977  11
   4 -16  -6 53.1864 80.1552  42
   4 -16  -6-23.3809 72.0573   5
   4 -16  -5 1141.22 100.458  11
   4 -16  -5 1319.59 99.5592  42
   4 -16  -5 1241.83 98.8957   5
   4 -16  -4 151.612 90.0043   5
   4 -16  -4 412.337 85.0257  11
   4 -16  -3 2038.59 118.297  11
  -4 -16   2 260.955 69.0343  11
   4 -16  -2 290.296 76.1944  11
  -4 -16   1 232.941 73.7768  11
   4 -16  -1 279.364 99.9566   5
   4 -16  -1 243.802 70.6424  11
  -4 -16   0 71.1844 76.7733  11
   4 -16   0 81.7107 92.2935   5
   4 -16   0 23.2768 59.8025  11
   4 -16   1 108.007 90.3348   5
  -4 -16  -1 69.4303 80.1358  11
   4 -16   2 200.336 81.1663   5
  -4 -16  -2 257.839 84.1643  11
   4 -16   3 228.365 75.2522   5
  -4 -16  -3 194.088 52.2226  15
  -4 -16  -3 318.324 81.8094  11
   4 -16   4 81.0626 63.0812   5
  -4 -16  -4 174.054 70.1150  11
  -4 -16  -4 129.367 50.7373  15
  -4 -16  -4 43.5402 46.2239  16
  -4 -16  -5 215.228 50.2536  15
  -4 -16  -6 212.089 45.6747  15
  -4 -16  -6 306.286 59.4006  11
   4 -14 -13 649.147 50.9535  15
   4 -14 -12 1275.23 77.1990  15
   4 -14 -12 1447.80 78.9572  11
   4 -14 -11 284.619 81.4315  42
   4 -14 -11 278.297 60.3120  15
   4 -14 -11 264.047 71.7694  11
   4 -14 -10 1080.84 76.4886  15
   4 -14 -10 1013.31 101.894  42
   4 -14 -10 1064.62 93.9142  11
   4 -14  -9 409.644 67.6733  15
   4 -14  -9 515.838 91.9923  11
   4 -14  -9 519.739 102.579  42
   4 -14  -8 212.945 105.335  42
   4 -14  -8 130.228 80.7611   5
   4 -14  -7 5845.84 249.526   5
   4 -14  -7 5661.59 252.523  11
   4 -14  -7 5881.40 256.180  42
   4 -14  -6 333.657 110.915  11
   4 -14  -6 470.000 105.526   5
   4 -14  -5 80.8904 106.136  11
  -4 -14   4 273.928 78.4418  11
   4 -14  -4 263.114 103.619  11
  -4 -14   3-62.0294 85.6025  11
   4 -14  -3 61.4405 103.460  11
  -4 -14   2 142.282 90.9675  11
   4 -14  -2 198.054 97.1378  11
   4 -14  -1 4279.01 204.607  11
  -4 -14   1 4708.74 210.138  11
  -4 -14   0 242.400 104.115  11
   4 -14   0 143.565 84.7887  11
   4 -14   1 9334.21 378.264  11
  -4 -14  -1 9843.90 389.460  11
  -4 -14  -2 176.058 104.884  11
  -4 -14  -3 1539.27 111.574  15
   4 -14   3 1605.24 130.178   5
  -4 -14  -3 1695.04 129.132  11
  -4 -14  -4 580.266 90.1451  15
  -4 -14  -4 527.365 76.8269  42
  -4 -14  -4 591.443 110.756  11
   4 -14   4 486.165 100.875   5
  -4 -14  -5 310.828 88.5354  15
  -4 -14  -5 235.975 69.1958  42
   4 -14   5 251.485 82.3396   5
  -4 -14  -6 793.671 91.0056  16
  -4 -14  -6 988.530 96.4154  15
  -4 -14  -6 1063.54 103.835  11
  -4 -14  -7 910.533 86.4738  16
  -4 -14  -7 963.185 90.8665  15
  -4 -14  -7 937.168 93.7515  11
  -4 -14  -8 231.229 67.9265  16
  -4 -14  -8 147.560 69.1889  11
  -4 -14  -8 71.1023 75.1226  15
  -4 -14  -9 553.754 64.3393  16
  -4 -14  -9 498.966 61.1631  11
  -4 -14  -9 553.385 68.7151  15
  -4 -14 -10 140.160 38.3963  29
  -4 -14 -10 229.920 53.8549  15
  -4 -14 -10 159.270 46.7468  16
   4 -12 -15 226.574 62.6486  15
   4 -12 -15 284.612 68.1663  40
   4 -12 -15 219.441 69.4936  29
   4 -12 -14 177.867 72.8833  15
   4 -12 -13 473.447 84.6361  15
   4 -12 -12 200.752 101.044  42
   4 -12 -12 240.353 78.4434  11
   4 -12 -12 245.049 87.0753  15
   4 -12 -11 611.294 111.729  42
   4 -12 -11 643.857 96.8988  11
   4 -12 -11 471.565 92.1722  15
   4 -12 -10 478.017 112.996  42
   4 -12 -10 480.205 92.0436  15
   4 -12 -10 642.761 99.7973  11
   4 -12  -9 6304.99 264.371  15
   4 -12  -9 6111.86 274.452  42
   4 -12  -9 6422.12 270.847  11
   4 -12  -9 6213.70 259.771   5
   4 -12  -8 2108.47 123.020  15
   4 -12  -8 1951.59 140.917  42
   4 -12  -8 2137.04 130.859   5
   4 -12  -8 2028.26 138.243  11
  -4 -12   7 663.613 212.218   2
   4 -12  -7 1017.24 221.983   2
   4 -12  -7 788.413 88.0806  15
   4 -12  -6 294.480 106.354  11
   4 -12  -6 87.5604 219.284   2
  -4 -12   6 158.856 218.494   2
   4 -12  -6 294.519 76.8197  15
   4 -12  -5 852.234 121.087  11
   4 -12  -5 586.407 238.918   2
  -4 -12   5 488.420 248.811   2
   4 -12  -4 1501.04 130.004  11
   4 -12  -4 1399.02 261.051   2
  -4 -12   4 1772.67 264.561   2
   4 -12  -3 117.370 106.279  11
   4 -12  -3-182.549 241.517   2
  -4 -12   3 97.9607 251.418   2
  -4 -12   2 8221.06 436.544   2
   4 -12  -2 7990.64 333.369  11
   4 -12  -1 2629.64 150.436  11
   4 -12  -1 2624.75 307.172   2
   4 -12   0 1385.27 110.691  11
  -4 -12   0 1133.12 263.190   2
   4 -12   0 1491.95 264.304   2
   4 -12   1 1016.66 253.160   2
  -4 -12  -1 1104.70 258.754   2
   4 -12   1 944.343 97.8096  11
  -4 -12  -2 4179.94 190.066  42
  -4 -12  -2 4792.10 315.016   2
   4 -12   2 4324.54 323.781   2
  -4 -12  -3 573.525 230.676   2
   4 -12   3 769.407 233.461   2
  -4 -12  -3 729.336 88.1469  42
  -4 -12  -4 869.062 222.349   2
   4 -12   4 985.416 227.519   2
  -4 -12  -4 792.423 91.6822  42
   4 -12   5 1455.12 118.488   5
  -4 -12  -5 1569.99 109.270  42
  -4 -12  -6 149.651 110.468  11
  -4 -12  -6 89.1056 82.9237  42
  -4 -12  -6 11.2274 106.401  15
   4 -12   6 181.439 87.2491   5
  -4 -12  -7 2959.63 158.461  11
  -4 -12  -7 2949.19 163.859  15
  -4 -12  -8 266.239 91.8890  11
  -4 -12  -8 382.122 99.2614  16
  -4 -12  -8 237.496 102.151  15
  -4 -12  -9 72.1868 79.5670  11
  -4 -12  -9 77.2936 65.4749  19
  -4 -12  -9 46.0911 94.7499  16
  -4 -12  -9 162.077 97.3695  15
  -4 -12 -10 16.6037 58.8516  19
  -4 -12 -10 143.738 71.0363  40
  -4 -12 -10 217.554 82.6197  16
  -4 -12 -10 192.208 87.4581  15
  -4 -12 -11 65.1524 50.3519  19
  -4 -12 -11 142.750 59.9392  29
  -4 -12 -11 57.8718 60.2091  40
  -4 -12 -11 46.7124 71.2529  16
  -4 -12 -12 126.815 58.0984  15
  -4 -12 -12 114.894 44.0023  40
  -4 -12 -12 201.341 62.3307  16
   4 -10 -17 356.348 65.4925  29
   4 -10 -16 89.0330 76.1547  15
   4 -10 -16 78.4927 51.9056  16
   4 -10 -16 31.2572 78.9893  29
   4 -10 -15 28.4326 87.8048  15
   4 -10 -15-1.17837 64.2590  16
   4 -10 -15 64.8426 92.0686  29
   4 -10 -14 1114.71 86.6091  16
   4 -10 -14 1146.59 110.657  15
   4 -10 -14 1135.49 85.7874  34
   4 -10 -13 404.038 77.5734  16
   4 -10 -13 479.009 72.5290  11
   4 -10 -13 460.237 106.192  15
   4 -10 -13 303.216 82.9044  34
   4 -10 -12 225.808 78.5443  16
   4 -10 -12 283.734 86.6051  11
   4 -10 -12 174.544 99.4289  15
   4 -10 -11 192.924 95.1046  11
   4 -10 -11 176.815 97.5278  15
   4 -10 -10 2608.58 148.389  11
   4 -10 -10 2623.57 147.294  15
   4 -10  -9 2512.57 146.857  15
   4 -10  -9 2516.46 134.541   5
   4 -10  -9 2641.39 150.179  11
   4 -10  -8 8554.25 426.372   2
   4 -10  -8 8108.06 347.989  15
  -4 -10   8 8708.22 424.686   2
   4 -10  -8 9282.15 356.135  11
   4 -10  -7 11042.5 445.536  15
   4 -10  -7 10513.9 522.586   2
  -4 -10   7 10865.0 519.183   2
   4 -10  -7 11967.7 452.292  11
   4 -10  -6 10829.9 428.871  15
  -4 -10   6 11085.7 511.876   2
   4 -10  -6 11342.6 518.375   2
   4 -10  -5 126.963 101.987  11
  -4 -10   5 447.263 221.476   2
   4 -10  -5 8.25958 231.485   2
   4 -10  -4 5016.66 222.717  11
   4 -10  -4 5443.41 329.291   2
  -4 -10   3 1493.10 242.212   2
   4 -10  -3 1382.24 114.695  11
  -4 -10   2 1766.97 239.231   2
   4 -10  -2 1653.19 118.276  11
  -4 -10   1 446.495 213.339   2
   4 -10  -1 626.707 232.961   2
   4 -10  -1 716.384 93.3340  11
   4 -10   0 1633.38 249.138   2
   4 -10   0 1004.81 96.9577  11
  -4 -10  -1 109.450 219.907   2
   4 -10   1 241.866 236.053   2
   4 -10   1 182.915 74.2875  11
  -4 -10  -2 744.814 210.088   2
   4 -10   2 453.786 234.584   2
  -4 -10  -3 1169.04 92.9201  42
   4 -10   3 1323.43 235.301   2
  -4 -10  -3 1311.37 225.758   2
   4 -10   4 4373.95 297.713   2
  -4 -10  -4 3962.42 283.491   2
  -4 -10  -4 4007.09 182.300  42
  -4 -10  -5 237.127 193.459   2
   4 -10   5 41.0493 201.542   2
  -4 -10  -5 198.266 81.6532  42
  -4 -10  -5 24.0431 80.3296  19
  -4 -10  -6 545.025 174.375   2
  -4 -10  -6 256.690 89.6162  42
  -4 -10  -6 312.933 86.6326  19
  -4 -10  -7 89.2629 87.1194  42
  -4 -10  -7 113.158 107.923  15
  -4 -10  -7 193.753 88.1687  19
  -4 -10  -8 1221.18 110.949  11
  -4 -10  -8 1309.71 108.816  19
  -4 -10  -9-40.9452 93.3109  19
  -4 -10  -9-147.218 85.7445  11
  -4 -10 -10 76.9085 99.5648  15
  -4 -10 -10 87.9847 93.2109  19
  -4 -10 -10 20.7475 105.003  16
  -4 -10 -10-32.3759 69.3074  11
  -4 -10 -11 216.396 94.3709  15
  -4 -10 -11 165.344 97.7944  16
  -4 -10 -11 170.137 84.8880  40
  -4 -10 -11 93.0487 85.5205  19
  -4 -10 -12 206.249 80.5165  19
  -4 -10 -12 87.0446 79.5131  15
  -4 -10 -12 251.194 89.7119  16
  -4 -10 -12 142.523 79.3714  40
  -4 -10 -12 191.562 66.7352  29
  -4 -10 -13 221.008 65.0750  15
  -4 -10 -13 294.471 77.0939  16
  -4 -10 -13 118.272 69.0713  40
  -4 -10 -13 206.216 68.5181  19
  -4 -10 -14 305.577 50.0141  15
  -4 -10 -14 300.256 63.0199  16
  -4 -10 -14 209.535 54.3749  19
   4  -8 -18 117.775 61.0194  15
   4  -8 -18 89.5723 53.5679  16
   4  -8 -18 28.7336 67.4904  29
   4  -8 -18 185.059 69.3339  40
   4  -8 -17 327.324 80.9227  15
   4  -8 -17 245.399 72.1398  16
   4  -8 -17 254.498 87.2720  40
   4  -8 -17 361.237 86.5544  29
   4  -8 -16-3.10989 77.0403  16
   4  -8 -16-59.0487 97.2355  29
   4  -8 -16 100.305 101.121  40
   4  -8 -15-161.638 111.892  29
   4  -8 -15 101.347 76.6468  34
   4  -8 -15-10.6713 87.7910  16
   4  -8 -14 10.9684 83.3423  34
   4  -8 -14 4.47297 103.861  15
   4  -8 -14 86.1194 89.8377  16
   4  -8 -13 205.409 112.845  15
   4  -8 -13 15.2096 97.9217  36
   4  -8 -13 1.96379 94.5616  16
   4  -8 -12 933.845 100.239  16
   4  -8 -12 759.930 108.618  15
   4  -8 -12 710.359 87.2465  11
   4  -8 -12 828.640 102.714  36
   4  -8 -12 564.040 98.2839  19
   4  -8 -11 151.429 87.3460  16
   4  -8 -11 165.290 82.9731  11
   4  -8 -11 164.220 101.443  15
   4  -8 -11 240.154 87.1288  19
   4  -8 -11 413.155 92.7096  36
   4  -8 -10 12651.9 505.097  11
   4  -8 -10 13548.0 506.837  36
   4  -8 -10 12485.7 504.484  19
   4  -8 -10 12958.9 509.750  15
   4  -8 -10 13030.9 504.056  16
   4  -8  -9 181.650 88.9014  11
   4  -8  -9-27.4019 80.6918  15
   4  -8  -9 85.7679 153.130   2
   4  -8  -9 96.3122 78.7010  36
   4  -8  -9 150.432 75.9629  19
   4  -8  -8 6561.99 273.145  11
   4  -8  -8 6525.75 271.560  36
  -4  -8   8 6631.28 332.786   2
   4  -8  -8 6913.75 277.113  15
   4  -8  -8 6912.38 340.686   2
   4  -8  -7 314.896 82.7860  15
   4  -8  -7 238.651 73.7161  11
   4  -8  -7 354.790 181.712   2
  -4  -8   7 398.807 180.119   2
   4  -8  -6 1382.19 95.3371  15
  -4  -8   6 1432.48 200.104   2
   4  -8  -6 1696.79 207.185   2
   4  -8  -6 1441.40 108.406  11
   4  -8  -6 1273.29 123.817   9
  -4  -8   5 10008.8 457.025   2
   4  -8  -5 9903.19 463.404   2
   4  -8  -4 4979.18 296.116   2
   4  -8  -4 4565.70 200.608  11
   4  -8  -1 5296.67 318.907   2
   4  -8   0 36870.5 1442.72   2
   4  -8   1 957.652 214.176   2
  -4  -8  -2 1058.14 160.710   8
  -4  -8  -2 1201.36 197.294   2
   4  -8   2 1024.56 216.737   2
  -4  -8  -3 916.547 168.852   8
  -4  -8  -3 1065.94 190.541   2
   4  -8   3 999.816 202.729   2
  -4  -8  -4 65.4657 161.556   8
  -4  -8  -4 300.904 169.856   2
   4  -8   4 294.957 188.395   2
  -4  -8  -5 2322.39 202.842   2
   4  -8   5 2235.11 215.141   2
  -4  -8  -5 2185.17 119.068  42
  -4  -8  -5 2236.48 209.058   8
  -4  -8  -6 4947.71 218.251  19
  -4  -8  -6 5110.22 218.911  42
  -4  -8  -6 5283.26 273.541   2
  -4  -8  -7 2229.72 128.394  19
  -4  -8  -7 1971.85 123.553  42
  -4  -8  -8 9843.43 408.998  15
  -4  -8  -8 10470.8 409.451  19
  -4  -8  -9 273.413 83.3064  11
  -4  -8  -9 276.155 107.867  19
  -4  -8  -9 200.496 111.745  16
  -4  -8  -9 369.973 101.792  15
  -4  -8 -10 130.062 102.117  15
  -4  -8 -10 98.5106 115.785  16
  -4  -8 -10 89.3530 111.615  19
  -4  -8 -11 110.032 108.042  16
  -4  -8 -11 169.682 100.328  40
  -4  -8 -11-51.8341 94.9366  15
  -4  -8 -11 15.2321 101.492  19
  -4  -8 -12 52.7389 105.647  19
  -4  -8 -12-145.802 110.446  16
  -4  -8 -12 118.982 100.484  40
  -4  -8 -12 64.5800 80.2706  29
  -4  -8 -12 109.183 87.1217  15
  -4  -8 -13 341.145 100.430  19
  -4  -8 -13 271.094 98.2803  16
  -4  -8 -13 254.876 91.2861  40
  -4  -8 -13 251.846 69.5555  29
  -4  -8 -13 245.797 77.4436  15
  -4  -8 -14 917.479 93.4292  16
  -4  -8 -14 876.482 89.5034  40
  -4  -8 -14 887.316 88.2383  19
  -4  -8 -14 774.258 73.5639  15
  -4  -8 -15 567.012 70.1955  19
   4  -6 -19 40.5856 70.4833  29
   4  -6 -19 19.4516 60.7719  16
   4  -6 -18 53.7283 78.2489  16
   4  -6 -18 131.657 88.0539  29
   4  -6 -18 23.9459 75.5159  15
   4  -6 -18 141.923 86.2298  40
   4  -6 -17 954.039 111.327  40
   4  -6 -17 1051.90 104.067  16
   4  -6 -17 1180.28 85.9760  34
   4  -6 -17 1005.95 102.867  15
   4  -6 -17 1192.64 115.156  29
   4  -6 -16 89.3766 106.484  40
   4  -6 -16 77.1629 98.1123  16
   4  -6 -16 196.403 102.422  15
   4  -6 -16 226.923 108.895  29
   4  -6 -16 201.034 83.0313  34
   4  -6 -15 93.2774 98.6089  16
   4  -6 -15 100.976 110.043  29
   4  -6 -15 87.5292 101.826  15
   4  -6 -15 133.828 91.3058  34
   4  -6 -14 832.804 115.350  36
   4  -6 -14 985.880 113.631  16
   4  -6 -14 884.846 106.961  34
   4  -6 -14 719.497 116.144  19
   4  -6 -13 3846.19 188.726  36
   4  -6 -13 3730.09 183.913  16
   4  -6 -13 4058.37 189.296  19
   4  -6 -13 3500.59 180.577  34
   4  -6 -12 204.558 104.973  15
   4  -6 -12 144.586 87.7670  16
   4  -6 -12 212.660 102.648  36
   4  -6 -12 100.054 97.3893  42
   4  -6 -12 218.250 91.2960  19
   4  -6 -11 1778.03 123.994  36
   4  -6 -11 1794.30 107.995  11
   4  -6 -11 2226.74 129.715  42
   4  -6 -11 2164.59 129.746  15
   4  -6 -11 2001.54 122.155  16
   4  -6 -11 2210.07 122.516  19
   4  -6 -10 6980.03 285.282  36
   4  -6 -10 6338.57 283.974  42
   4  -6 -10 7247.55 287.328  15
   4  -6 -10 7135.45 283.338  16
   4  -6 -10 7200.45 286.173  19
   4  -6 -10 6652.02 278.844  11
   4  -6  -9 7286.24 288.423  11
   4  -6  -9 6844.79 325.154   2
   4  -6  -9 7437.98 291.935  19
   4  -6  -9 7486.34 294.307  15
   4  -6  -9 6696.83 286.787  16
   4  -6  -9 7157.61 313.046   9
   4  -6  -8 34838.0 1344.88   2
  -4  -6   8 34287.9 1340.56   2
   4  -6  -8 34951.7 1331.51   9
   4  -6  -8 34747.7 1315.71  15
   4  -6  -7 46905.5 1852.09   2
   4  -6  -7 49201.2 1838.49   9
   4  -6  -6 304.658 169.852   2
   4  -6  -5-49.1032 176.070   2
   4  -6  -4 510.003 182.812   2
  -4  -6   2 265.401 88.9784   8
   4  -6  -1 13034.9 538.657   2
  -4  -6   1 12398.6 500.084   8
   4  -6   0 4447.69 269.832   2
  -4  -6   0 4141.58 217.777   8
   4  -6   1 4025.70 256.306   2
  -4  -6  -1 3885.11 213.979   8
   4  -6   2 12778.5 546.743   2
  -4  -6  -2 13008.0 529.754   8
   4  -6   3 483.263 174.708   2
  -4  -6  -3 320.279 150.370   8
   4  -6   4 1178.63 178.484   2
  -4  -6  -4 1152.13 177.091   8
  -4  -6  -5 7795.98 352.432   2
   4  -6   5 7931.39 364.010   2
  -4  -6  -5 8030.77 372.124   8
  -4  -6  -6 8699.00 376.564   2
   4  -6   6 8963.83 386.893   2
  -4  -6  -6 8480.07 403.918   8
  -4  -6  -7 11989.2 470.043  19
  -4  -6  -8 1350.21 121.135  19
  -4  -6  -8 1285.05 105.754  15
  -4  -6  -9 2633.45 145.496  19
  -4  -6  -9 2611.64 146.418  15
  -4  -6  -9 2187.47 232.935   8
  -4  -6 -10 432.594 117.640  19
  -4  -6 -10 236.496 93.1934  15
  -4  -6 -11 299.610 90.2867  15
  -4  -6 -11 194.558 87.9143  29
  -4  -6 -11 157.413 106.215  40
  -4  -6 -11 203.737 106.870  19
  -4  -6 -12 32.3800 84.6916  15
  -4  -6 -12-71.0340 85.7773  29
  -4  -6 -12-100.102 105.824  40
  -4  -6 -12 99.5407 110.399  19
  -4  -6 -13 913.864 89.3255  15
  -4  -6 -13 774.316 88.6814  29
  -4  -6 -13 1049.94 119.209  19
  -4  -6 -13 973.024 113.597  40
  -4  -6 -14 38.7239 64.7609  15
  -4  -6 -14 38.7193 100.640  40
  -4  -6 -14-87.7432 94.4043  19
  -4  -6 -15 986.886 76.0472  31
  -4  -6 -15 1087.44 93.7887  16
  -4  -6 -16 139.833 64.5828  16
   4  -4 -20-8.54509 57.8910  16
   4  -4 -20-21.5604 61.0621  29
   4  -4 -19 510.712 84.7195  16
   4  -4 -19 543.519 85.5863  29
   4  -4 -19 562.111 68.2523  28
   4  -4 -18 647.452 102.214  29
   4  -4 -18 301.597 71.5032  30
   4  -4 -18 523.905 79.1369  28
   4  -4 -18 451.664 95.1072  16
   4  -4 -18 566.320 81.4620  15
   4  -4 -18 372.297 101.465  40
   4  -4 -17 736.126 86.0640  21
   4  -4 -17 853.037 96.0282  28
   4  -4 -17 710.661 120.802  29
   4  -4 -17 775.261 111.596  16
   4  -4 -17 763.046 113.761  40
   4  -4 -17 765.664 99.6925  15
   4  -4 -16 2162.36 145.522  29
   4  -4 -16 1838.26 125.093  28
   4  -4 -16 1565.71 124.538  34
   4  -4 -16 1846.75 117.166  21
   4  -4 -16 1815.01 141.518  40
   4  -4 -16 1914.84 133.263  15
   4  -4 -16 2064.20 136.645  16
   4  -4 -15 2120.02 148.070  29
   4  -4 -15 1810.04 128.450  28
   4  -4 -15 1841.61 121.702  21
   4  -4 -15 1940.26 135.259  16
   4  -4 -15 1967.64 131.425  15
   4  -4 -15 1950.16 137.738  40
   4  -4 -15 1929.54 129.098  34
   4  -4 -14 1576.07 134.768  36
   4  -4 -14 1772.92 129.819  29
   4  -4 -14 1804.30 119.313  28
   4  -4 -14 1562.49 115.324  21
   4  -4 -14 1629.59 132.213  19
   4  -4 -14 1534.96 119.837  34
   4  -4 -14 1646.98 131.649  16
   4  -4 -14 1591.37 123.203  15
   4  -4 -13 714.717 104.520  34
   4  -4 -13 466.267 104.965  36
   4  -4 -13 568.809 114.624  29
   4  -4 -13 522.747 106.635  16
   4  -4 -13 385.025 107.174  19
   4  -4 -13 496.490 104.347  15
   4  -4 -13 580.377 94.0700  28
   4  -4 -12 2593.75 138.081  16
   4  -4 -12 2406.89 134.479  15
   4  -4 -12 2280.55 140.656  36
   4  -4 -12 2283.29 129.318  28
   4  -4 -12 2002.29 169.538   9
   4  -4 -12 2300.32 131.182  19
   4  -4 -11 2888.86 142.575  16
   4  -4 -11 3012.01 151.249  36
   4  -4 -11 3048.14 148.108  42
   4  -4 -11 2876.12 142.784  19
   4  -4 -10 983.908 99.0012  19
   4  -4 -10 745.258 139.260   9
   4  -4 -10 916.121 87.0921  16
   4  -4  -9 8025.43 351.615   2
   4  -4  -9 9087.73 365.081   9
   4  -4  -8 1085.54 128.710   2
   4  -4  -8 1202.08 131.736   9
   4  -4  -7 19765.4 802.638   2
   4  -4  -7 21017.3 797.567   9
   4  -4  -6 21411.0 836.146   2
   4  -4  -6 21275.7 828.527   9
   4  -4  -5 335.792 160.709   2
   4  -4  -4 99.9354 161.001   2
  -4  -4   4 143.050 45.7091   8
  -4  -4   3 8421.23 331.128   8
  -4  -4   2 565.626 92.4259   8
   4  -4  -1 8278.29 381.102   2
  -4  -4   1 8793.17 351.558   8
   4  -4   0 2851.33 210.711   2
  -4  -4   0 3111.45 175.311   8
  -4  -4  -1 807.076 137.731   8
   4  -4   1 657.724 169.820   2
  -4  -4  -2 282.969 140.670   8
   4  -4   2 269.366 159.460   2
  -4  -4  -3 437.033 154.779   8
   4  -4   3 194.704 152.277   2
  -4  -4  -4 956.143 162.174   8
   4  -4   4 971.028 151.440   2
   4  -4   5 713.977 134.221   2
  -4  -4  -6-68.3632 92.7729   2
  -4  -4  -7 7013.70 344.847   8
  -4  -4  -8 1543.65 102.228  15
  -4  -4  -8 1613.30 119.963  16
  -4  -4  -8 1671.08 189.675   8
  -4  -4  -8 1433.71 111.589  19
  -4  -4  -9 1449.55 113.330  16
  -4  -4  -9 1525.18 102.732  15
  -4  -4  -9 1675.71 195.740   8
  -4  -4  -9 1544.86 115.280  40
  -4  -4 -10 4448.59 202.509  16
  -4  -4 -10 4040.88 188.778  15
  -4  -4 -10 3968.15 269.637   8
  -4  -4 -10 4208.91 190.360  29
  -4  -4 -10 4618.09 204.748  40
  -4  -4 -11 239.068 82.8148  15
  -4  -4 -11 403.751 109.541  16
  -4  -4 -11 118.449 178.268   8
  -4  -4 -11 419.807 110.240  40
  -4  -4 -11 379.069 86.2157  29
  -4  -4 -12 115.269 111.113  16
  -4  -4 -12 48.6750 105.246  40
  -4  -4 -12 95.6796 109.145  19
  -4  -4 -12-10.5109 77.3493  15
  -4  -4 -12 65.9350 83.0225  29
  -4  -4 -13 312.732 107.354  16
  -4  -4 -13 587.091 120.994  40
  -4  -4 -13 637.353 115.743  19
  -4  -4 -13 643.326 73.3059  15
  -4  -4 -13 445.094 86.1959  29
  -4  -4 -14 952.376 110.695  19
  -4  -4 -14 1116.39 114.276  16
  -4  -4 -14 911.765 117.501  40
  -4  -4 -15 3032.49 155.793  16
  -4  -4 -15 3025.38 149.933  31
  -4  -4 -15 3285.54 158.082  19
  -4  -4 -16-3.81382 69.0033  19
  -4  -4 -16 22.6030 72.8673  16
  -4  -4 -16 50.9635 62.8031  31
  -4  -4 -17 197.312 57.3438  23
  -4  -4 -17 78.0602 56.1861  16
   4  -2 -20 275.699 70.9018  16
   4  -2 -20 251.432 54.1967  21
   4  -2 -20 364.726 72.2128  29
   4  -2 -20 230.385 62.0208  35
   4  -2 -19 10.9951 86.6629  16
   4  -2 -19 178.059 74.1928  21
   4  -2 -19 50.0734 66.0246  30
   4  -2 -19 181.024 80.8438  28
   4  -2 -19 15.0329 90.8969  29
   4  -2 -18 411.318 103.100  16
   4  -2 -18 259.327 87.1131  21
   4  -2 -18 315.391 106.374  29
   4  -2 -18 359.155 85.3321  30
   4  -2 -18 409.816 94.9746  28
   4  -2 -17 9.37190 110.366  29
   4  -2 -17 41.8942 100.551  28
   4  -2 -17 155.033 98.6713  21
   4  -2 -17 57.4077 70.8755  23
   4  -2 -17 110.944 107.607  40
   4  -2 -17 171.032 110.069  16
   4  -2 -17 92.8774 86.8125  15
   4  -2 -16 382.633 74.6175  14
   4  -2 -16 438.201 97.2705  15
   4  -2 -16 312.002 105.571  21
   4  -2 -16 397.434 76.4114  23
   4  -2 -16 194.969 106.923  34
   4  -2 -16 236.883 112.372  16
   4  -2 -16 396.719 110.860  28
   4  -2 -16 274.355 119.088  29
   4  -2 -16 447.239 112.966  40
   4  -2 -15 4384.35 220.377  40
   4  -2 -15 4715.92 219.656  34
   4  -2 -15 4718.11 206.510  14
   4  -2 -15 4815.36 227.826  16
   4  -2 -15 4606.88 213.776  15
   4  -2 -15 4996.02 224.653  29
   4  -2 -15 5018.94 224.026  28
   4  -2 -14 4044.86 194.603  16
   4  -2 -14 3912.84 188.764  15
   4  -2 -14 3704.78 181.137  14
   4  -2 -14 4066.05 196.223  28
   4  -2 -14 4335.69 195.808  29
   4  -2 -14 4338.96 198.840  40
   4  -2 -14 3929.18 191.492  34
   4  -2 -14 4301.47 198.141  36
   4  -2 -14 3709.36 241.465   9
   4  -2 -13 150.595 147.124   9
   4  -2 -13 313.887 93.8481  16
   4  -2 -13 407.828 93.6969  15
   4  -2 -13 335.535 97.6407  36
   4  -2 -13 167.642 87.2066  40
   4  -2 -13 252.276 97.9242  28
   4  -2 -13 105.766 93.2262  29
   4  -2 -13 153.122 86.0097  34
   4  -2 -13 295.308 76.8685  14
   4  -2 -12 2331.10 184.636   9
   4  -2 -12 2314.59 129.999  28
   4  -2 -12 2066.68 131.491  29
   4  -2 -12 2213.85 126.597  34
   4  -2 -12 2020.27 130.334  32
   4  -2 -12 2191.35 120.938  17
   4  -2 -12 1993.89 127.389  36
   4  -2 -12 2198.18 118.957  14
   4  -2 -12 2156.05 124.355  16
   4  -2 -12 2334.84 123.788  15
   4  -2 -11 305.082 78.8191  19
   4  -2 -11 136.792 77.6340  15
   4  -2 -11 320.633 90.6441  16
   4  -2 -11 188.651 139.704   9
   4  -2 -10 3007.62 193.683   9
   4  -2  -9 637.261 138.996   9
   4  -2  -9 405.323 74.5511   1
   4  -2  -8 1279.04 145.403   9
  -4  -2   8 1342.39 90.8209   3
   4  -2  -8 1484.27 116.687   1
   4  -2  -7 5376.74 257.094   9
  -4  -2   7 5460.20 233.921   3
   4  -2  -6 1623.17 145.713   9
   4  -2  -6 1606.93 134.740   2
   4  -2  -5 17147.9 686.115   9
   4  -2  -5 18030.3 689.443   2
   4  -2  -4 4620.02 233.933   2
   4  -2  -1 768.005 163.776   2
   4  -2   0 4674.97 254.918   2
   4  -2   1 17273.1 681.231   2
   4  -2   2 2824.77 179.730   2
   4  -2   3 9323.57 393.019   2
  -4  -2  -5 3004.23 158.829   3
  -4  -2  -5 3167.72 151.219  10
  -4  -2  -5 3236.83 205.670   8
   4  -2   5 3283.01 168.265   1
  -4  -2  -6 8641.99 358.446   8
  -4  -2  -6 8226.83 314.238  10
  -4  -2  -7 1205.66 163.768   8
  -4  -2  -8 657.645 90.2891  19
  -4  -2  -8 364.371 153.528   8
  -4  -2  -8 457.292 90.5896  16
  -4  -2  -9 3503.97 169.008  19
  -4  -2  -9 3836.97 173.796  16
  -4  -2  -9 3415.32 157.126  15
  -4  -2  -9 3719.34 231.867   8
  -4  -2  -9 3675.22 170.204  40
  -4  -2 -10 9516.89 371.633  40
  -4  -2 -10 8990.99 366.112  19
  -4  -2 -10 8658.39 365.876  28
  -4  -2 -10 9350.84 369.351  16
  -4  -2 -10 8954.43 414.260   8
  -4  -2 -11 1235.69 110.539  19
  -4  -2 -11 1182.81 118.780  16
  -4  -2 -11 1241.01 120.089  40
  -4  -2 -11 962.659 177.425   8
  -4  -2 -12 6760.71 286.171  19
  -4  -2 -12 6977.72 291.158  16
  -4  -2 -12 6526.13 292.603  40
  -4  -2 -13 1301.18 118.361  19
  -4  -2 -13 1318.11 129.087  40
  -4  -2 -13 1507.58 126.582  16
  -4  -2 -14 277.558 106.670  31
  -4  -2 -14 520.429 102.391  19
  -4  -2 -14 351.572 104.921  16
  -4  -2 -15 28.4990 90.9627  31
  -4  -2 -15-19.4826 91.0699  16
  -4  -2 -15-139.877 85.9809  19
  -4  -2 -16 79.0242 82.7914  23
  -4  -2 -16 77.0809 77.3990  31
  -4  -2 -16 94.8768 76.8318  16
  -4  -2 -16 265.922 69.1094  19
  -4  -2 -17 310.318 60.0275  31
  -4  -2 -17 330.362 60.8305  16
  -4  -2 -17 288.331 66.5320  23
   4   0 -20 368.174 67.2095  35
   4   0 -20 203.271 74.4000  29
   4   0 -20 187.433 54.6093  30
   4   0 -20 262.702 76.0880  16
   4   0 -20 292.995 69.9237  21
   4   0 -19 18.0465 75.9274  30
   4   0 -19-6.87436 89.2136  28
   4   0 -19 84.3539 92.0238  29
   4   0 -19 26.2704 85.5203  21
   4   0 -19 40.4185 89.7865  16
   4   0 -19-64.9395 83.6052  35
   4   0 -18 59.2411 101.506  21
   4   0 -18 19.9991 90.7423  30
   4   0 -18 218.165 106.581  28
   4   0 -18 113.784 105.361  29
   4   0 -18 294.063 109.032  16
   4   0 -17 123.129 100.305  30
   4   0 -17 18.9140 110.250  28
   4   0 -17-209.584 116.277  29
   4   0 -17-1.41160 66.6647  23
   4   0 -17-43.4065 112.651  21
   4   0 -17-3.68533 86.6437  14
   4   0 -17-46.8160 119.376  16
   4   0 -16 583.650 86.6885  31
   4   0 -16 784.644 100.436  14
   4   0 -16 888.400 122.535  29
   4   0 -16 944.105 121.562  28
   4   0 -16 789.813 118.835  16
   4   0 -16 705.518 81.8473  23
   4   0 -15 89.5475 100.268  40
   4   0 -15-52.8657 74.0190  23
   4   0 -15-27.2040 112.825  28
   4   0 -15-32.5705 118.918  29
   4   0 -15 13.9889 164.931   9
   4   0 -15 53.0025 79.8710  31
   4   0 -15 51.3449 87.8690  15
   4   0 -15 4.84281 120.239  12
   4   0 -15 31.2117 95.1665  14
   4   0 -15-18.8641 117.939  16
   4   0 -14 3268.97 185.547  12
   4   0 -14 3713.58 179.597  36
   4   0 -14 3447.83 164.454  23
   4   0 -14 3733.37 176.468  14
   4   0 -14 3961.24 188.284  34
   4   0 -14 4000.40 185.961  17
   4   0 -14 3643.20 173.983  15
   4   0 -14 3795.64 187.233  16
   4   0 -14 3765.70 180.389  40
   4   0 -14 3525.13 169.048  31
   4   0 -14 3820.32 247.048   9
   4   0 -14 3512.45 183.285  28
   4   0 -14 3672.21 182.983  29
   4   0 -13-56.9125 97.0129  12
   4   0 -13-6.16142 93.6468  40
   4   0 -13 70.3899 102.745  34
   4   0 -13-41.7505 101.716  16
   4   0 -13 56.8814 91.0561  17
   4   0 -13 201.163 162.410   9
   4   0 -13-121.376 88.5620  36
   4   0 -13 89.2939 71.2022  31
   4   0 -13 45.0003 99.2893  28
   4   0 -13 8.78081 102.495  29
   4   0 -13 15.2260 79.5577  13
   4   0 -13-45.7039 81.0150  14
   4   0 -13-121.845 84.9118  15
   4   0 -12 8304.48 342.299  40
   4   0 -12 8742.43 344.799  19
   4   0 -12 8498.59 342.059  17
   4   0 -12 8694.21 342.161  14
   4   0 -12 8220.12 342.460  28
   4   0 -12 8230.52 346.094  29
   4   0 -12 8959.27 345.962  34
   4   0 -12 8543.40 342.388  16
   4   0 -12 8405.40 339.575  15
   4   0 -12 8639.47 341.495  36
   4   0 -12 8693.28 392.735   9
   4   0 -12 8080.46 338.531  13
   4   0 -11 77.2763 75.4688  15
   4   0 -11 74.9219 150.978   9
   4   0 -11 136.931 76.8151  16
   4   0 -11 3.07518 82.3784  17
   4   0 -11 88.0497 77.5625  19
   4   0 -11-32.9065 80.3407  14
   4   0 -10 4577.68 248.877   9
   4   0  -9 38.0830 142.529   9
   4   0  -8 6601.86 281.916   1
  -4   0   8 6797.14 274.941   3
   4   0  -7 80.7423 99.6103   1
  -4   0   7 37.0757 78.9764   3
   4   0  -7 30.8695 132.607   9
   4   0  -6 12134.0 482.319   1
  -4   0   6 11727.8 476.176   3
   4   0  -6 12747.4 491.471   9
   4   0  -5-53.0767 123.851   1
  -4   0   5 88.6702 111.228   3
   4   0  -5-114.971 117.689   9
   4   0  -4 567.501 143.608   1
  -4   0   4 493.106 120.900   3
   4   0  -4 430.361 114.381   9
   4   0  -3 79.2398 150.360   1
  -4   0   3-113.958 134.935   3
  -4   0   2 133586. 5024.05   3
   4   0  -1 129.123 136.823   1
  -4   0   1 241.844 97.2535   7
   4   0   0 27569.8 1042.95   1
  -4   0   0 26824.7 1033.58   7
   4   0   1 218.072 141.159   1
  -4   0  -1-30.6519 126.795   3
  -4   0  -1 14.0601 103.369   7
  -4   0  -2 77518.4 2908.35   3
   4   0   2 76931.0 2911.63   1
  -4   0  -2 76868.5 2910.26   7
   4   0   3 77.2175 118.660   1
  -4   0  -3-69.0580 93.5238   3
   4   0   4 12171.0 494.327   1
  -4   0  -4 12639.4 486.632   3
  -4   0  -5 12.1779 107.003  10
  -4   0  -5-43.5082 70.5763   3
   4   0   5 28.4089 90.5627   1
  -4   0  -6 3104.33 188.029   8
  -4   0  -6 2885.27 169.283  10
  -4   0  -7-120.961 134.178   8
  -4   0  -7 17.9572 97.6344  10
  -4   0  -8 1016.24 144.381   8
  -4   0  -8 667.243 111.260  10
  -4   0  -9-19.8578 73.6112  16
  -4   0  -9 7.74749 92.5829  28
  -4   0  -9-29.1943 75.8467  40
  -4   0  -9-105.980 130.722   8
  -4   0  -9-168.711 96.2483  10
  -4   0  -9 9.73615 70.0686  19
  -4   0  -9 103.685 74.3232  12
  -4   0 -10 1132.12 89.8737  26
  -4   0 -10 1126.30 93.9421  12
  -4   0 -10 1038.26 92.9956  19
  -4   0 -10 1156.85 101.142  16
  -4   0 -10 1270.04 158.880   8
  -4   0 -10 1060.22 118.345  40
  -4   0 -10 836.016 104.475  28
  -4   0 -11-62.0785 83.5297  12
  -4   0 -11-52.1192 114.546  40
  -4   0 -11 133.421 88.1690  19
  -4   0 -11-66.4298 123.215   8
  -4   0 -11 85.1806 96.6138  16
  -4   0 -12 60.1370 94.7825  16
  -4   0 -12-17.7203 94.5029  19
  -4   0 -12 24.6890 85.1044  12
  -4   0 -13 46.2437 87.5388  19
  -4   0 -13-16.0853 110.640  31
  -4   0 -13 36.4829 78.4395  24
  -4   0 -13 250.588 100.666  16
  -4   0 -14 843.348 78.7798  24
  -4   0 -14 814.732 105.675  16
  -4   0 -14 825.705 94.6866  19
  -4   0 -14 880.498 119.466  31
  -4   0 -15-95.2057 86.7384  16
  -4   0 -15 85.8116 103.454  31
  -4   0 -15-135.133 74.5588  19
  -4   0 -15 145.582 97.3451  23
  -4   0 -16 1247.15 95.8206  16
  -4   0 -16 1451.26 104.580  23
  -4   0 -17 67.4542 67.3040  31
  -4   0 -17 98.3125 80.6363  35
  -4   0 -17 98.4842 67.7547  23
   4   2 -20 362.880 67.5630  35
   4   2 -20 278.859 68.7257  21
   4   2 -20 215.084 67.0483  16
   4   2 -19 104.231 85.3059  35
   4   2 -19 194.308 86.9937  21
   4   2 -19 186.322 95.0044  28
   4   2 -19 48.5347 78.3739  30
   4   2 -19 218.243 89.8182  29
   4   2 -18 346.372 108.171  21
   4   2 -18 285.962 96.0451  30
   4   2 -18 479.409 105.971  29
   4   2 -18 415.522 109.725  28
   4   2 -18 451.518 102.304  35
   4   2 -18 306.852 75.4758  31
   4   2 -17 168.688 96.5643  14
   4   2 -17-30.8532 116.859  21
   4   2 -17 211.198 113.644  12
   4   2 -17 101.478 113.123  28
   4   2 -17 139.143 104.379  30
   4   2 -17 201.611 111.630  29
   4   2 -17 77.6130 109.490  35
   4   2 -17 80.6128 84.8795  31
   4   2 -16 339.347 118.864  28
   4   2 -16 244.612 114.840  30
   4   2 -16 306.182 117.168  29
   4   2 -16 338.270 122.405  12
   4   2 -16 378.592 92.4090  31
   4   2 -16 387.249 103.946  14
   4   2 -15 4527.14 217.751  13
   4   2 -15 4942.10 222.265  14
   4   2 -15 4857.00 227.816  29
   4   2 -15 4786.54 229.405  12
   4   2 -15 5103.90 229.289  17
   4   2 -15 4584.56 214.695  31
   4   2 -15 4727.71 226.122  30
   4   2 -14 3901.80 266.513   9
   4   2 -14 4369.29 200.730  32
   4   2 -14 4049.47 196.453  14
   4   2 -14 4054.01 195.291  13
   4   2 -14 4429.51 202.821  29
   4   2 -14 4276.37 199.951  17
   4   2 -14 3565.64 190.771  31
   4   2 -13 151.908 79.3710  36
   4   2 -13 182.733 92.1339  17
   4   2 -13 213.134 71.7739  24
   4   2 -13 134.826 100.256  14
   4   2 -13 203.931 95.0964  13
   4   2 -13 113.348 88.1060  31
   4   2 -13 175.553 102.432  32
   4   2 -13 117.078 108.834  29
   4   2 -12 1999.68 165.375  10
   4   2 -12 2175.80 133.686  32
   4   2 -12 2051.42 122.653  34
   4   2 -12 2150.87 125.153  17
   4   2 -12 2286.44 137.882  16
   4   2 -12 2262.42 138.623  29
   4   2 -12 2246.62 124.422  40
   4   2 -12 2083.70 122.210  14
   4   2 -12 2343.40 205.392   9
   4   2 -12 2020.98 124.573  13
   4   2 -11 127.618 76.3621  12
   4   2 -11 211.996 128.814  10
   4   2 -11 279.708 88.2155  14
   4   2 -11 199.937 74.5954  13
   4   2 -11 5.42756 155.684   9
   4   2 -11 77.8547 96.7593  16
   4   2 -11 188.516 76.5183  17
   4   2 -10 2740.77 186.110  10
   4   2 -10 2938.67 208.569   9
   4   2  -9 572.482 135.004  10
   4   2  -9 553.536 159.733   9
   4   2  -8 1307.99 148.428  10
  -4   2   8 1494.50 105.381   3
   4   2  -8 1335.30 165.560   9
   4   2  -7 5210.32 255.916  10
  -4   2   7 5558.03 236.420   3
   4   2  -7 5376.90 250.591   1
   4   2  -7 5408.83 264.954   9
   4   2  -6 1515.76 151.372  10
   4   2  -6 1538.77 150.513   1
  -4   2   6 1634.99 126.258   3
  -4   2   5 18145.2 730.070   3
   4   2  -5 19269.9 739.956   1
   4   2  -5 19131.4 727.514   4
   4   2  -4 4454.74 244.778   1
   4   2  -4 4756.53 225.764  10
  -4   2   4 4527.23 220.084   3
   4   2  -4 4561.55 214.992   9
   4   2  -4 4500.09 216.747   4
   4   2  -3 3633.17 235.766   1
   4   2  -3 3572.53 198.271  10
   4   2  -3 3737.85 193.051   4
  -4   2   3 3957.84 207.719   3
   4   2  -3 3957.39 184.329   9
  -4   2   2 76255.9 2879.84   3
   4   2  -2 76334.6 2871.85   9
   4   2  -1 603.027 159.168   1
   4   2  -1 626.366 75.4510   9
   4   2  -1 653.613 136.758   4
   4   2   0 4800.56 226.212   4
   4   2   0 4509.32 252.946   1
   4   2   1 18558.6 714.276   4
   4   2   1 17941.4 725.556   1
  -4   2  -1 18532.8 716.786   3
   4   2   2 3163.89 171.560   4
  -4   2  -2 3009.05 171.109   3
   4   2   2 2717.28 196.102   1
  -4   2  -3 9819.45 389.783   7
  -4   2  -3 9048.75 380.045   3
   4   2   3 9293.68 396.865   1
  -4   2  -4 1084.70 143.176  10
  -4   2  -4 1281.58 144.393   7
   4   2   4 1273.83 141.482   1
  -4   2  -4 1213.01 107.925   3
  -4   2  -5 3000.62 149.717   3
  -4   2  -5 3118.76 185.923   7
   4   2   5 3017.99 170.141   1
  -4   2  -5 3242.43 189.641  10
  -4   2  -6 8319.74 361.624  10
  -4   2  -7 1319.95 153.710  10
  -4   2  -7 960.473 129.112   8
  -4   2  -8 703.143 119.368   8
  -4   2  -8 505.053 92.5467  18
  -4   2  -8 629.744 137.833  10
  -4   2  -9 3774.03 216.967  10
  -4   2  -9 3790.13 174.597  26
  -4   2  -9 3290.40 182.735  28
  -4   2  -9 3202.19 195.103   8
  -4   2  -9 3751.76 167.863  16
  -4   2  -9 3830.01 163.916  19
  -4   2  -9 3842.41 177.018  18
  -4   2  -9 3613.37 168.895  12
  -4   2 -10 8910.31 363.268  16
  -4   2 -10 8908.28 365.026  12
  -4   2 -10 9079.00 397.486  10
  -4   2 -10 9178.26 365.254  26
  -4   2 -10 9398.16 360.485  19
  -4   2 -11 1062.12 92.4657  19
  -4   2 -11 1075.45 103.224  12
  -4   2 -11 1068.15 106.139  26
  -4   2 -11 1286.99 104.839  16
  -4   2 -12 5906.49 268.855  19
  -4   2 -12 6773.43 277.807  12
  -4   2 -12 6915.15 276.658  16
  -4   2 -12 6788.85 278.748  24
  -4   2 -12 6836.35 278.444  26
  -4   2 -13 1223.87 92.7043  19
  -4   2 -13 1314.45 110.195  12
  -4   2 -13 1504.54 106.999  26
  -4   2 -13 1538.42 130.413  23
  -4   2 -13 1587.70 111.134  16
  -4   2 -13 1366.43 110.873  24
  -4   2 -14 335.354 105.663  23
  -4   2 -14 147.336 87.7675  12
  -4   2 -14 367.793 87.3479  16
  -4   2 -14 266.497 87.7809  24
  -4   2 -15 89.7423 94.9243  23
  -4   2 -15 21.0525 102.847  31
  -4   2 -15-69.8985 74.0378  16
  -4   2 -15-23.9177 71.8895  24
  -4   2 -16 227.668 83.6567  23
  -4   2 -16 207.913 98.4823  35
  -4   2 -16 283.529 90.1725  31
  -4   2 -17 257.997 65.8325  23
  -4   2 -17 353.241 72.9523  31
  -4   2 -17 305.142 77.9076  35
   4   4 -20 2.58053 58.8830  35
   4   4 -19 442.022 83.9428  35
   4   4 -18 272.458 97.8107  30
   4   4 -18 300.537 97.8808  28
   4   4 -18 359.735 99.1779  35
   4   4 -18 278.963 77.5994  31
   4   4 -18 328.869 91.2319  16
   4   4 -18 541.360 101.984  12
   4   4 -17 654.530 119.394  12
   4   4 -17 977.215 111.346  14
   4   4 -17 756.745 77.8867  24
   4   4 -17 997.235 116.423  16
   4   4 -17 757.946 117.895  35
   4   4 -17 668.106 110.856  30
   4   4 -17 1036.65 123.323  29
   4   4 -17 973.952 117.395  28
   4   4 -17 581.069 96.4623  31
   4   4 -16 1632.24 126.321  31
   4   4 -16 1639.84 137.376  30
   4   4 -16 1650.44 128.932  13
   4   4 -16 1892.77 141.117  29
   4   4 -16 1834.25 136.133  28
   4   4 -16 1659.63 109.848  24
   4   4 -16 1737.85 139.732  35
   4   4 -16 1762.64 140.175  16
   4   4 -16 1664.65 136.721  14
   4   4 -15 2086.17 127.612  32
   4   4 -15 1917.16 146.662  35
   4   4 -15 2184.57 138.234  31
   4   4 -15 2118.55 148.615  30
   4   4 -15 2295.79 154.605  29
   4   4 -15 1825.60 138.672  28
   4   4 -15 1835.33 123.164  24
   4   4 -15 1928.15 141.593  16
   4   4 -15 2092.44 145.297  17
   4   4 -15 1619.85 115.124  39
   4   4 -15 2006.26 141.668  13
   4   4 -14 1670.59 113.922  33
   4   4 -14 1606.98 122.739  32
   4   4 -14 1614.93 137.491  35
   4   4 -14 1600.81 128.349  16
   4   4 -14 1452.50 126.781  31
   4   4 -14 1539.54 136.322  30
   4   4 -14 1648.60 133.825  29
   4   4 -14 1611.65 125.397  28
   4   4 -14 1560.71 115.019  24
   4   4 -14 1537.98 132.026  17
   4   4 -14 1599.52 127.704  13
   4   4 -14 1463.75 111.237  39
   4   4 -13 450.682 156.338  10
   4   4 -13 487.004 108.928  35
   4   4 -13 522.173 92.6962  33
   4   4 -13 510.417 89.3994  24
   4   4 -13 510.282 102.445  17
   4   4 -13 598.240 115.748  16
   4   4 -13 481.964 92.6590  32
   4   4 -13 620.270 106.761  31
   4   4 -13 405.875 114.045  30
   4   4 -13 498.040 105.800  28
   4   4 -13 323.991 116.547  29
   4   4 -13 429.881 106.235  13
   4   4 -13 485.405 89.2518  39
   4   4 -12 2501.32 145.230  12
   4   4 -12 2611.17 146.376  14
   4   4 -12 2293.02 129.854  39
   4   4 -12 2332.97 195.984  10
   4   4 -12 2435.93 144.817  30
   4   4 -12 2328.38 139.768  31
   4   4 -12 2566.89 136.739  32
   4   4 -12 2124.22 136.773  17
   4   4 -12 2565.44 222.725   9
   4   4 -12 2389.50 134.920  24
   4   4 -12 2510.10 138.652  13
   4   4 -12 2423.95 143.216  29
   4   4 -12 2266.65 134.018  28
   4   4 -12 2482.48 150.901  16
   4   4 -12 2308.44 132.085  33
   4   4 -11 2936.05 212.184  10
   4   4 -11 2987.47 154.900  31
   4   4 -11 2798.38 154.567  30
   4   4 -11 2934.00 154.317  17
   4   4 -11 3030.07 149.039  16
   4   4 -11 2713.63 152.981  12
   4   4 -11 3056.87 153.142  29
   4   4 -11 3181.08 151.714  28
   4   4 -11 3000.54 154.476  14
   4   4 -11 3086.29 229.635   9
   4   4 -11 2976.23 153.073  13
   4   4 -10 1002.15 98.4762  14
   4   4 -10 1035.37 102.316  17
   4   4 -10 960.562 84.9727  12
   4   4 -10 1033.58 91.8808  13
   4   4 -10 827.166 164.380  10
   4   4  -9 8765.96 390.880  10
   4   4  -8 662.687 159.387  10
   4   4  -8 1019.96 109.670   4
   4   4  -7 20165.8 811.645   4
   4   4  -7 21860.4 822.859   9
  -4   4   6 22155.4 841.625   3
   4   4  -6 21367.8 842.627   9
   4   4  -6 21872.8 839.795   4
   4   4  -6 20803.1 845.817  10
   4   4  -5 201.746 129.771   4
  -4   4   5 294.149 135.422   3
   4   4  -5 450.525 125.867   9
   4   4  -5 521.946 180.831   1
   4   4  -5 382.941 141.441  10
   4   4  -4 41.3368 137.127   4
  -4   4   4-42.1970 138.601   3
   4   4  -4 3.88078 186.846   1
   4   4  -4 75.7003 128.568  10
   4   4  -4 88.1700 109.870   9
   4   4  -3 8117.36 337.478   9
   4   4  -3 8429.44 353.861  10
  -4   4   3 8445.46 360.394   3
   4   4  -2 566.119 83.9031   9
  -4   4   2 673.364 150.715   3
   4   4  -2 709.405 122.072  10
   4   4  -1 8617.29 407.387   1
   4   4  -1 8927.33 379.437   4
   4   4  -1 8663.46 337.415   9
   4   4   0 2913.09 237.752   1
   4   4   0 3040.05 196.680   4
   4   4   1 487.616 193.888   1
  -4   4  -1 641.038 140.279   3
   4   4   1 955.171 148.273   4
   4   4   2 160.547 180.853   1
   4   4   2 293.661 136.344   4
  -4   4  -2 33.7313 127.074   3
  -4   4  -3 406.717 129.890   7
   4   4   3 324.942 128.417   4
  -4   4  -3 430.301 123.359   3
  -4   4  -3 351.208 153.517  10
   4   4   4 987.753 120.760   4
  -4   4  -4 881.306 135.991   7
  -4   4  -4 1050.29 127.437   3
   4   4   5 751.074 106.986   4
  -4   4  -5 934.748 127.308   7
  -4   4  -5 660.223 156.952  10
  -4   4  -6 116.425 151.027  10
  -4   4  -6 159.804 89.4152   4
  -4   4  -6 89.9873 116.765   7
  -4   4  -7 6716.74 278.858  13
  -4   4  -7 6604.42 305.090   7
  -4   4  -7 6895.60 327.153  10
  -4   4  -8 1676.34 116.640  26
  -4   4  -8 1529.47 118.579  13
  -4   4  -8 1636.76 116.072  31
  -4   4  -8 1529.78 175.193  10
  -4   4  -8 1471.84 100.204  12
  -4   4  -9 1762.74 125.629  26
  -4   4  -9 1577.60 121.939  13
  -4   4  -9 1692.20 183.849  10
  -4   4  -9 1706.35 124.665  31
  -4   4  -9 1827.82 115.242  12
  -4   4 -10 4274.37 195.030  12
  -4   4 -10 4404.88 200.157  26
  -4   4 -10 4068.52 186.845  16
  -4   4 -10 4029.69 254.127  10
  -4   4 -10 4343.59 206.593  31
  -4   4 -11 260.850 105.118  18
  -4   4 -11 332.890 83.2886  16
  -4   4 -11 258.690 109.230  23
  -4   4 -11 548.552 108.019  24
  -4   4 -11 283.805 110.417  31
  -4   4 -11 408.917 98.8522  26
  -4   4 -11 269.574 149.661  10
  -4   4 -11 508.983 97.7662  12
  -4   4 -11 418.256 83.6206  41
  -4   4 -12 165.991 92.4499  12
  -4   4 -12-4.46217 102.934  26
  -4   4 -12 8.86402 102.199  24
  -4   4 -12 37.2487 104.428  23
  -4   4 -12 143.091 109.602  31
  -4   4 -12 18.7759 78.2924  16
  -4   4 -13 556.984 98.7790  26
  -4   4 -13 661.188 128.738  35
  -4   4 -13 515.516 81.1731  16
  -4   4 -13 632.569 107.284  24
  -4   4 -13 805.516 116.612  23
  -4   4 -13 585.261 101.017  12
  -4   4 -13 713.198 124.164  31
  -4   4 -14 965.647 119.280  31
  -4   4 -14 923.565 99.0991  12
  -4   4 -14 935.866 111.518  23
  -4   4 -14 1025.08 103.699  24
  -4   4 -14 1103.44 126.513  35
  -4   4 -15 2997.44 143.481  12
  -4   4 -15 2916.27 154.399  23
  -4   4 -15 3006.67 162.574  35
  -4   4 -15 3014.88 145.143  24
  -4   4 -16 32.8157 88.2342  35
  -4   4 -16-26.9609 58.4011  24
  -4   4 -17 137.328 66.9502  35
   4   6 -19 106.225 60.9074  21
   4   6 -18 1.39024 78.0349  21
   4   6 -18 79.0552 89.0105  35
   4   6 -17 1191.70 91.3355  24
   4   6 -17 894.459 104.050  21
   4   6 -17 1018.72 116.847  35
   4   6 -17 1201.86 122.824  30
   4   6 -17 993.714 102.144  31
   4   6 -16 182.456 102.117  31
   4   6 -16 94.4633 111.436  30
   4   6 -16 112.497 81.1591  39
   4   6 -16 184.945 96.4818  28
   4   6 -16 226.860 88.8310  24
   4   6 -16 183.445 99.3331  21
   4   6 -16 6.04966 102.489  13
   4   6 -16 115.439 108.033  14
   4   6 -16 144.611 119.175  35
   4   6 -15 79.7521 119.156  35
   4   6 -15-46.5632 97.1969  24
   4   6 -15 7.17473 114.911  30
   4   6 -15 4.44459 102.031  28
   4   6 -15 15.4126 111.577  17
   4   6 -15 105.350 106.215  16
   4   6 -15 157.730 107.847  31
   4   6 -15 19.4056 104.736  21
   4   6 -15 57.9981 91.7855  39
   4   6 -15 133.059 108.318  14
   4   6 -15 59.3788 108.203  13
   4   6 -14 666.378 112.776  21
   4   6 -14 914.227 132.538  35
   4   6 -14 915.126 95.0782  33
   4   6 -14 757.752 105.802  39
   4   6 -14 944.764 167.716  10
   4   6 -14 726.450 113.017  16
   4   6 -14 932.018 124.164  17
   4   6 -14 964.669 129.460  30
   4   6 -14 850.490 108.264  28
   4   6 -14 821.429 120.791  12
   4   6 -14 672.267 92.0464  32
   4   6 -14 741.373 114.555  31
   4   6 -14 926.543 107.006  24
   4   6 -14 816.603 121.844  13
   4   6 -14 904.319 116.167  14
   4   6 -13 4262.04 192.846  12
   4   6 -13 3826.74 191.565  14
   4   6 -13 3770.58 186.574  21
   4   6 -13 3342.10 248.477  10
   4   6 -13 3768.22 191.547  31
   4   6 -13 3305.07 173.785  32
   4   6 -13 3511.58 194.838  30
   4   6 -13 3898.83 193.377  17
   4   6 -13 3539.15 188.185  16
   4   6 -13 3735.79 180.600  28
   4   6 -13 3434.98 187.508  13
   4   6 -13 3940.70 185.397  24
   4   6 -13 3538.69 176.834  33
   4   6 -13 4198.19 201.454  35
   4   6 -13 3505.43 181.735  39
   4   6 -12 95.6493 170.582  10
   4   6 -12 96.9979 79.6354  32
   4   6 -12 228.495 109.880  31
   4   6 -12 42.9301 106.171  17
   4   6 -12 164.942 110.125  16
   4   6 -12 300.175 98.3802  24
   4   6 -12 90.5233 88.6134  33
   4   6 -12 8.89744 108.212  35
   4   6 -12 222.084 97.6164  39
   4   6 -12 90.7228 86.1411  28
   4   6 -12 201.667 108.028  30
   4   6 -12 127.152 106.860  13
   4   6 -12 220.281 99.2560  14
   4   6 -12 120.433 97.9863  12
   4   6 -11 2675.13 214.874  10
   4   6 -11 1955.38 131.407  31
   4   6 -11 1969.33 116.982  32
   4   6 -11 2281.22 138.675  17
   4   6 -11 2037.91 135.409  12
   4   6 -11 2076.69 139.802  35
   4   6 -11 2035.90 125.627  33
   4   6 -11 2199.38 136.208  24
   4   6 -11 2338.73 138.337  29
   4   6 -11 1890.92 120.799  28
   4   6 -11 2065.28 127.794  13
   4   6 -11 2242.79 137.733  16
   4   6 -11 2156.73 136.298  14
   4   6 -10 7161.61 361.851  10
   4   6 -10 7069.99 304.243  17
   4   6 -10 7544.11 305.649  16
   4   6 -10 7765.55 305.165  14
   4   6 -10 7089.46 302.555  12
   4   6 -10 7143.58 306.682  31
   4   6 -10 7251.06 306.946  30
   4   6 -10 7709.18 305.305  24
   4   6 -10 7791.52 306.590  41
   4   6 -10 7728.49 308.619  35
   4   6 -10 6762.91 300.062  33
   4   6  -9 7018.72 318.083   4
   4   6  -9 7366.60 296.787  12
   4   6  -9 6810.49 346.051   9
   4   6  -9 6729.51 298.539  17
   4   6  -9 7498.04 298.911  16
   4   6  -8 34278.2 1327.77  17
   4   6  -8 35340.5 1328.32  16
   4   6  -8 35610.2 1358.96   9
  -4   6   8 34827.4 1353.66   4
   4   6  -8 35119.5 1348.37   4
   4   6  -8 36287.6 1362.54  10
   4   6  -7 52239.1 1939.40   9
  -4   6   7 50599.8 1941.38   4
   4   6  -7 50436.2 1937.84   4
   4   6  -7 49524.9 1944.24  10
   4   6  -6 652.341 132.636   9
   4   6  -6 585.407 147.509   4
   4   6  -6 469.132 160.751  10
   4   6  -5 70.6777 113.231   9
   4   6  -5 207.488 150.821   4
  -4   6   5 118.461 73.4530  10
   4   6  -5 67.8482 145.340  10
   4   6  -4 661.938 104.711   9
   4   6  -4 697.545 162.256   4
  -4   6   4 600.703 94.7836  10
   4   6  -4 671.842 144.439  10
  -4   6   3 1686.90 122.545  10
   4   6  -3 1358.53 151.579  10
  -4   6   2 445.260 163.707   3
  -4   6   2 402.195 114.619  10
   4   6  -2 653.737 129.227  10
   4   6  -1 12977.8 550.664   4
   4   6  -1 13586.8 528.366  10
  -4   6   1 13073.5 532.313  10
   4   6   0 4547.38 256.013   4
  -4   6   0 4371.51 230.093  10
   4   6   1 4215.32 243.619   4
  -4   6  -1 4006.40 231.656  10
   4   6   2 13664.8 564.921   4
  -4   6  -2 13706.9 560.267  10
  -4   6  -3 588.883 163.491  10
  -4   6  -3 485.854 130.589   7
   4   6   3 251.108 149.872   4
  -4   6  -4 928.945 133.906   7
  -4   6  -4 1228.74 177.166  10
   4   6   4 1254.00 150.000   4
  -4   6  -4 929.482 146.790   4
  -4   6  -5 7308.18 336.240   7
   4   6   5 7465.78 339.451   4
  -4   6  -5 8102.55 346.094   4
  -4   6  -6 9126.63 353.225  13
  -4   6  -6 8439.86 349.010  12
  -4   6  -6 9225.08 380.604   7
  -4   6  -6 8739.37 379.380   4
   4   6   6 8929.36 379.541   4
  -4   6  -7 11791.8 468.866  12
  -4   6  -7 12497.1 473.899  26
  -4   6  -7 11984.3 471.780  31
  -4   6  -7 12113.5 472.829  35
  -4   6  -7 11354.0 520.522  10
  -4   6  -7 10794.4 492.051   7
  -4   6  -7 12358.0 472.529  13
  -4   6  -8 1259.13 119.628  26
  -4   6  -8 1327.44 120.326  35
  -4   6  -8 1254.37 111.270  13
  -4   6  -8 1326.33 184.802  10
  -4   6  -8 1468.49 108.436  31
  -4   6  -8 1269.18 113.252  18
  -4   6  -8 1478.28 109.472  12
  -4   6  -8 1237.58 119.822  24
  -4   6  -9 2390.37 144.500  24
  -4   6  -9 2354.67 156.439  35
  -4   6  -9 2488.39 154.411  13
  -4   6  -9 2493.88 220.347  10
  -4   6  -9 2653.90 148.124  31
  -4   6  -9 2678.04 149.547  18
  -4   6  -9 2382.70 143.518  12
  -4   6  -9 2600.30 150.906  23
  -4   6 -10 224.596 101.175  41
  -4   6 -10 364.524 114.315  35
  -4   6 -10 445.624 109.436  13
  -4   6 -10 305.300 99.3928  12
  -4   6 -10 351.973 104.715  18
  -4   6 -10 293.659 113.310  31
  -4   6 -10 263.315 104.552  23
  -4   6 -10 605.726 181.926  10
  -4   6 -11 252.220 166.244  10
  -4   6 -11 85.3626 105.938  18
  -4   6 -11 168.638 112.809  26
  -4   6 -11 195.928 96.3341  41
  -4   6 -11 443.792 123.498  35
  -4   6 -11 206.332 114.958  23
  -4   6 -11 152.400 97.6780  12
  -4   6 -11 115.028 115.412  31
  -4   6 -12 42.6176 107.489  24
  -4   6 -12-6.22847 94.9438  12
  -4   6 -12 9.17198 105.576  26
  -4   6 -12-91.2840 118.998  35
  -4   6 -12 13.5794 109.997  23
  -4   6 -12 11.5343 112.548  31
  -4   6 -12-78.5732 89.0089  41
  -4   6 -13 843.868 110.466  24
  -4   6 -13 883.814 102.726  12
  -4   6 -13 970.593 112.280  26
  -4   6 -13 1005.50 121.534  31
  -4   6 -13 901.909 90.8039  41
  -4   6 -13 928.259 126.525  35
  -4   6 -14-105.119 109.442  31
  -4   6 -14 37.1047 109.932  35
  -4   6 -14-23.1024 91.5984  24
  -4   6 -14 4.89147 79.6795  12
  -4   6 -15 1135.37 106.746  31
  -4   6 -15 1026.57 105.332  35
  -4   6 -15 1111.47 91.6903  24
  -4   6 -15 1056.44 83.3633  12
  -4   6 -16 141.148 74.9808  31
  -4   6 -16 57.2350 56.6117  24
  -4   6 -16 137.404 74.0832  35
   4   8 -18 131.304 50.7680  24
   4   8 -17 280.029 67.4449  39
   4   8 -17 227.609 71.9432  24
   4   8 -17 164.591 65.8687  21
   4   8 -16 112.572 83.6297  39
   4   8 -16 70.4192 97.5157  12
   4   8 -16 59.3748 78.0573  21
   4   8 -16 185.357 97.5409  13
   4   8 -16 199.390 87.8280  24
   4   8 -15 145.827 97.5920  24
   4   8 -15 94.1715 97.2545  39
   4   8 -15 76.2722 98.3458  17
   4   8 -15 106.599 72.6246  33
   4   8 -15 138.548 87.5431  21
   4   8 -15 86.2681 103.423  12
   4   8 -14 52.6701 101.775  39
   4   8 -14-54.9382 127.880  35
   4   8 -14 150.688 81.2564  33
   4   8 -14 112.512 106.124  24
   4   8 -14 35.5756 106.395  14
   4   8 -14 113.346 106.348  12
   4   8 -14 68.0553 102.535  17
   4   8 -14 40.6553 89.2674  21
   4   8 -13 304.373 178.453  10
   4   8 -13-66.6487 128.539  35
   4   8 -13 95.6313 92.1433  33
   4   8 -13-178.451 110.794  24
   4   8 -13-103.289 84.6286  28
   4   8 -13-49.1880 103.361  17
   4   8 -13 14.5402 108.999  39
   4   8 -13-30.1878 109.507  31
   4   8 -13 21.0535 105.960  12
   4   8 -13-68.2093 101.776  14
   4   8 -13-67.0574 91.3228  21
   4   8 -12 899.985 196.627  10
   4   8 -12 979.366 134.723  35
   4   8 -12 839.731 104.500  33
   4   8 -12 1094.64 116.306  24
   4   8 -12 860.666 93.5250  28
   4   8 -12 794.162 110.999  14
   4   8 -12 850.315 116.932  12
   4   8 -12 938.024 120.562  31
   4   8 -12 934.132 102.694  21
   4   8 -12 678.199 110.097  17
   4   8 -12 727.205 120.772  39
   4   8 -11 76.7364 94.3716  33
   4   8 -11 455.128 129.020  35
   4   8 -11 281.015 77.4286  25
   4   8 -11 375.917 110.926  12
   4   8 -11 388.447 113.947  13
   4   8 -11 199.514 103.161  14
   4   8 -11 289.654 118.723  30
   4   8 -11 143.413 86.4437  21
   4   8 -11 302.102 98.8788  17
   4   8 -10 13485.5 527.331  21
   4   8 -10 13445.4 537.359  30
   4   8 -10 14008.9 534.487  12
   4   8 -10 14044.6 592.010  10
   4   8 -10 13298.0 531.470  17
   4   8 -10 13040.1 537.681  35
   4   8 -10 13576.2 534.337  13
   4   8 -10 13715.2 529.363  25
   4   8 -10 13472.1 532.980  33
   4   8 -10 13862.2 532.469  14
   4   8  -9 338.046 174.714  10
   4   8  -9 34.1991 94.7157  13
[truncated: 822,239 more chars]
